# Supplementary material for: Tetra­ethyl­ammonium 4-hy­droxy­benzoate monohydrate
Source: Acta Crystallogr Sect E Struct Rep Online. 2011 Jun 25;67(Pt 7):o1788. doi: 10.1107/S1600536811024044 (PMC3152065; doi:10.1107/S1600536811024044)
Supplement: Supplementary file 1 [file e-67-o1788-sup1.cif]

##############################################################################
#                                                                            #
# This CIF contains the data in a paper accepted for publication in          #
# Acta Crystallographica Section E. It conforms to the requirements of       #
# Notes for Authors for Acta Crystallographica Section E, and has been       #
# peer reviewed under the auspices of the IUCr Commission on Journals.       #
#                                                                            #
# Full details of the Crystallographic Information File format               #
# are given in the paper "The Crystallographic Information File (CIF):       #
# a New Standard Archive File for Crystallography" by S. R. Hall, F. H.      #
# Allen and I. D. Brown [Acta Cryst. (1991), A47, 655-685].                  #
#                                                                            #
# The current version of the core CIF dictionary is obtainable from          #
# ftp://ftp.iucr.org/pub/cif_core.dic.                                       #
#                                                                            #
# Software is freely available for graphical display of the structure(s)     #
# in this CIF. For information consult the CIF software page                 #
# http://www.iucr.org/resources/cif/software.                                #
#                                                                            #
# This file may be used for bona fide research purposes within the           #
# scientific community so long as proper attribution is given to the journal # 
# article from which it was obtained.                                        #
#                                                                            #
##############################################################################
data_I
_audit_creation_method     SHELXL-97
_chemical_name_systematic
;
Tetraethylammonium 4-hydroxybenzoate monohydrate
;
_chemical_name_common     ?
_chemical_formula_moiety     'C8 H20 N +, C7 H5 O3 -, H2 O'
_chemical_formula_sum     'C15 H27 N O4'
_chemical_formula_iupac     'C8 H20 N +, C7 H5 O3 -, H2 O'
_chemical_formula_weight     285.38
_chemical_melting_point     ?
_symmetry_cell_setting     monoclinic
_symmetry_space_group_name_H-M     'P 21/n'
_symmetry_space_group_name_Hall     '-P 2yn'
loop_
    _symmetry_equiv_pos_as_xyz
    'x, y, z'
    '-x+1/2, y+1/2, -z+1/2'
    '-x, -y, -z'
    'x-1/2, -y-1/2, z-1/2'
_cell_length_a     9.6082(10)
_cell_length_b     16.2610(16)
_cell_length_c     10.4478(10)
_cell_angle_alpha     90.00
_cell_angle_beta     96.3780(10)
_cell_angle_gamma     90.00
_cell_volume     1622.2(3)
_cell_formula_units_Z     4
_cell_measurement_reflns_used     2665
_cell_measurement_theta_min     3.05
_cell_measurement_theta_max     27.5
_cell_measurement_temperature     296(2)
_exptl_crystal_description     block
_exptl_crystal_colour     colorless
_exptl_crystal_size_max     0.66
_exptl_crystal_size_mid     0.37
_exptl_crystal_size_min     0.20
_exptl_crystal_density_diffrn     1.168
_exptl_crystal_density_meas     ?
_exptl_crystal_density_method     'not measured'
_exptl_crystal_F_000     624
_exptl_absorpt_coefficient_mu     0.084
_exptl_absorpt_correction_type     multi-scan
_exptl_absorpt_process_details     '(SADABS; Sheldrick, 1996)'
_exptl_absorpt_correction_T_min     0.9469
_exptl_absorpt_correction_T_max     0.9835
_exptl_special_details
;
;
_diffrn_ambient_temperature     296(2)
_diffrn_radiation_type     MoK\a
_diffrn_radiation_wavelength     0.71073
_diffrn_radiation_source     'fine-focus sealed tube'
_diffrn_radiation_monochromator     graphite
_diffrn_measurement_device_type     'Bruker SMART APEX'
_diffrn_measurement_method     '\f and \w'
_diffrn_detector_area_resol_mean     ?
_diffrn_reflns_number     7411
_diffrn_reflns_av_R_equivalents     0.0145
_diffrn_reflns_av_sigmaI/netI     0.0217
_diffrn_reflns_theta_min     3.05
_diffrn_reflns_theta_max     27.66
_diffrn_reflns_theta_full     27.66
_diffrn_measured_fraction_theta_max     0.992
_diffrn_measured_fraction_theta_full     0.992
_diffrn_reflns_limit_h_min     -8
_diffrn_reflns_limit_h_max     12
_diffrn_reflns_limit_k_min     -21
_diffrn_reflns_limit_k_max     16
_diffrn_reflns_limit_l_min     -12
_diffrn_reflns_limit_l_max     13
_diffrn_standards_number     ?
_diffrn_standards_interval_count     ?
_diffrn_standards_interval_time     ?
_diffrn_standards_decay_%     ?
_refine_special_details
;
Refinement of <i>F</i>^2^ against ALL reflections. The weighted <i>R</i>-factor
<i>wR</i> and goodness of fit <i>S</i> are based on <i>F</i>^2^, conventional
<i>R</i>-factors <i>R</i> are based on <i>F</i>, with <i>F</i> set to zero for
negative <i>F</i>^2^. The threshold expression of <i>F</i>^2^ >
\s(<i>F</i>^2^) is used only for calculating <i>R</i>-factors(gt) <i>etc</i>.
and is not relevant to the choice of reflections for refinement.
<i>R</i>-factors based on <i>F</i>^2^ are statistically about twice as large
as those based on <i>F</i>, and <i>R</i>- factors based on ALL data will be
even larger.
;
_reflns_number_total     3774
_reflns_number_gt     2730
_reflns_threshold_expression     I>2\s(I)
_refine_ls_structure_factor_coef     Fsqd
_refine_ls_matrix_type     full
_refine_ls_R_factor_all     0.0747
_refine_ls_R_factor_gt     0.0553
_refine_ls_wR_factor_gt     0.1634
_refine_ls_wR_factor_ref     0.1811
_refine_ls_goodness_of_fit_ref     1.055
_refine_ls_restrained_S_all     1.054
_refine_ls_number_reflns     3774
_refine_ls_number_parameters     182
_refine_ls_number_restraints     4
_refine_ls_hydrogen_treatment     constr
_refine_ls_weighting_scheme     calc
_refine_ls_weighting_details
         'calc w=1/[\s^2^(Fo^2^)+(0.0974P)^2^+0.3052P] where P=(Fo^2^+2Fc^2^)/3'
_atom_sites_solution_hydrogens     geom
_atom_sites_solution_primary     direct
_atom_sites_solution_secondary     difmap
_refine_ls_shift/su_max     0.001
_refine_ls_shift/su_mean     0.000
_refine_diff_density_max     0.353
_refine_diff_density_min     -0.192
_refine_ls_extinction_method     'SHELXL97 (Sheldrick, 2008)'
_refine_ls_extinction_coef     0.011(3)
_refine_ls_extinction_expression
                                  'Fc^*^=kFc[1+0.001xFc^2^\l^3^/sin(2\q)]^-1/4^'
loop_
    _atom_type_symbol
    _atom_type_description
    _atom_type_scat_dispersion_real
    _atom_type_scat_dispersion_imag
    _atom_type_scat_source
    'C' 'C' 0.0033 0.0016
                         'International Tables Vol C Tables 4.2.6.8 and 6.1.1.4'
    'H' 'H' 0.0000 0.0000
                         'International Tables Vol C Tables 4.2.6.8 and 6.1.1.4'
    'N' 'N' 0.0061 0.0033
                         'International Tables Vol C Tables 4.2.6.8 and 6.1.1.4'
    'O' 'O' 0.0106 0.0060
                         'International Tables Vol C Tables 4.2.6.8 and 6.1.1.4'
_computing_data_collection     'APEX2 (Bruker, 2007)'
_computing_cell_refinement     'SAINT (Bruker, 2007)'
_computing_data_reduction     'SAINT (Bruker, 2007)'
_computing_structure_solution     'SHELXS97 (Sheldrick, 2008)'
_computing_structure_refinement     'SHELXL97 (Sheldrick, 2008)'
_computing_molecular_graphics     'SHELXL97 (Sheldrick, 2008)'
_computing_publication_material
                 'SHELXL97 (Sheldrick, 2008) and <i>publCIF</i> (Westrip, 2010)'
loop_
    _atom_site_type_symbol
    _atom_site_label
    _atom_site_fract_x
    _atom_site_fract_y
    _atom_site_fract_z
    _atom_site_U_iso_or_equiv
    _atom_site_adp_type
    _atom_site_calc_flag
    _atom_site_refinement_flags
    _atom_site_occupancy
    _atom_site_symmetry_multiplicity
    _atom_site_disorder_assembly
    _atom_site_disorder_group
    C C1 0.18857(16) 0.99878(8) 0.16322(14) 0.0403(3) Uani d . 1 1 . .
    C C2 0.14101(18) 0.92648(9) 0.10187(15) 0.0455(4) Uani d . 1 1 . .
    H H2A 0.0914 0.9286 0.0203 0.055 Uiso calc R 1 1 . .
    C C3 0.16740(16) 0.85171(9) 0.16210(15) 0.0418(4) Uani d . 1 1 . .
    H H3A 0.1363 0.8037 0.1197 0.050 Uiso calc R 1 1 . .
    C C4 0.23956(15) 0.84650(9) 0.28496(14) 0.0378(3) Uani d . 1 1 . .
    C C5 0.28608(17) 0.91927(9) 0.34473(14) 0.0425(4) Uani d . 1 1 . .
    H H5A 0.3344 0.9173 0.4269 0.051 Uiso calc R 1 1 . .
    C C6 0.26236(17) 0.99454(9) 0.28514(15) 0.0432(4) Uani d . 1 1 . .
    H H6A 0.2958 1.0424 0.3266 0.052 Uiso calc R 1 1 . .
    C C7 0.26794(17) 0.76486(9) 0.35068(16) 0.0459(4) Uani d . 1 1 . .
    C C8 0.3736(2) 0.18451(12) 0.6489(2) 0.0616(5) Uani d . 1 1 . .
    H H8A 0.4666 0.1638 0.6772 0.074 Uiso calc R 1 1 . .
    H H8B 0.3597 0.1803 0.5558 0.074 Uiso calc R 1 1 . .
    C C9 0.3679(3) 0.27388(14) 0.6854(3) 0.0901(8) Uani d . 1 1 . .
    H H9A 0.4380 0.3038 0.6459 0.135 Uiso calc R 1 1 . .
    H H9B 0.3850 0.2792 0.7773 0.135 Uiso calc R 1 1 . .
    H H9C 0.2770 0.2957 0.6562 0.135 Uiso calc R 1 1 . .
    C C10 0.2876(3) 0.13132(17) 0.8501(2) 0.0807(7) Uani d . 1 1 . .
    H H10A 0.2722 0.1871 0.8782 0.097 Uiso calc R 1 1 . .
    H H10B 0.2170 0.0967 0.8824 0.097 Uiso calc R 1 1 . .
    C C11 0.4301(3) 0.1034(3) 0.9102(3) 0.1159(11) Uani d . 1 1 . .
    H H11A 0.4337 0.1059 1.0023 0.174 Uiso calc R 1 1 . .
    H H11B 0.5008 0.1386 0.8820 0.174 Uiso calc R 1 1 . .
    H H11C 0.4462 0.0478 0.8844 0.174 Uiso calc R 1 1 . .
    C C12 0.1202(2) 0.15932(15) 0.6641(2) 0.0728(6) Uani d . 1 1 . .
    H H12A 0.1101 0.2136 0.7003 0.087 Uiso calc R 1 1 . .
    H H12B 0.0550 0.1231 0.7008 0.087 Uiso calc R 1 1 . .
    C C13 0.0797(3) 0.1640(2) 0.5198(3) 0.1107(11) Uani d . 1 1 . .
    H H13A -0.0148 0.1837 0.5028 0.166 Uiso calc R 1 1 . .
    H H13B 0.0863 0.1103 0.4828 0.166 Uiso calc R 1 1 . .
    H H13C 0.1418 0.2009 0.4824 0.166 Uiso calc R 1 1 . .
    C C14 0.2893(3) 0.04401(13) 0.6544(2) 0.0742(6) Uani d . 1 1 . .
    H H14A 0.3847 0.0273 0.6828 0.089 Uiso calc R 1 1 . .
    H H14B 0.2791 0.0457 0.5611 0.089 Uiso calc R 1 1 . .
    C C15 0.1902(4) -0.02043(18) 0.6972(4) 0.1230(13) Uani d . 1 1 . .
    H H15A 0.2104 -0.0727 0.6607 0.185 Uiso calc R 1 1 . .
    H H15B 0.0954 -0.0051 0.6684 0.185 Uiso calc R 1 1 . .
    H H15C 0.2019 -0.0243 0.7894 0.185 Uiso calc R 1 1 . .
    O O1 0.15893(14) 1.07037(7) 0.10032(11) 0.0582(4) Uani d D 1 1 . .
    H H1A 0.2006 1.1118 0.1392 0.087 Uiso d RD 1 1 . .
    O O2 0.33056(16) 0.76395(8) 0.46118(13) 0.0680(4) Uani d . 1 1 . .
    O O3 0.22788(15) 0.70078(7) 0.28835(14) 0.0638(4) Uani d . 1 1 . .
    N N1 0.26670(15) 0.12929(9) 0.70443(14) 0.0503(4) Uani d . 1 1 . .
    O O1W 0.5320(2) 0.14390(11) 0.3390(2) 0.0996(7) Uani d D 1 1 . .
    H H1WA 0.4672 0.1691 0.2931 0.149 Uiso d RD 1 1 . .
    H H1WB 0.5733 0.1776 0.3931 0.149 Uiso d RD 1 1 . .
loop_
    _atom_site_aniso_label
    _atom_site_aniso_U_11
    _atom_site_aniso_U_22
    _atom_site_aniso_U_33
    _atom_site_aniso_U_12
    _atom_site_aniso_U_13
    _atom_site_aniso_U_23
    C1 0.0476(8) 0.0300(7) 0.0427(8) -0.0005(6) 0.0027(6) 0.0021(6)
    C2 0.0564(9) 0.0385(8) 0.0393(8) -0.0032(7) -0.0053(7) 0.0000(6)
    C3 0.0492(8) 0.0299(7) 0.0451(8) -0.0055(6) 0.0000(6) -0.0037(6)
    C4 0.0400(7) 0.0301(7) 0.0430(8) -0.0015(5) 0.0034(6) 0.0004(6)
    C5 0.0515(9) 0.0348(7) 0.0395(8) -0.0012(6) -0.0033(6) -0.0005(6)
    C6 0.0562(9) 0.0284(7) 0.0434(8) -0.0030(6) -0.0008(7) -0.0045(6)
    C7 0.0498(9) 0.0318(7) 0.0542(9) -0.0047(6) -0.0030(7) 0.0046(6)
    C8 0.0608(11) 0.0550(10) 0.0710(12) -0.0007(8) 0.0169(9) 0.0034(9)
    C9 0.107(2) 0.0529(13) 0.109(2) -0.0090(12) 0.0082(15) -0.0034(12)
    C10 0.0904(16) 0.0989(18) 0.0554(12) 0.0158(13) 0.0194(11) 0.0025(11)
    C11 0.107(2) 0.166(3) 0.0718(16) 0.019(2) -0.0044(14) 0.0254(19)
    C12 0.0571(11) 0.0777(15) 0.0860(15) 0.0130(10) 0.0190(10) 0.0032(11)
    C13 0.0775(17) 0.160(3) 0.0901(19) 0.0169(18) -0.0113(14) 0.0174(19)
    C14 0.0847(15) 0.0489(11) 0.0935(16) 0.0037(10) 0.0303(12) -0.0080(10)
    C15 0.129(3) 0.0585(15) 0.190(4) -0.0202(16) 0.057(3) -0.0009(18)
    O1 0.0822(9) 0.0318(6) 0.0553(7) -0.0057(5) -0.0164(6) 0.0071(5)
    O2 0.0993(11) 0.0417(7) 0.0567(8) -0.0127(6) -0.0194(7) 0.0118(6)
    O3 0.0779(9) 0.0287(6) 0.0770(9) -0.0041(5) -0.0254(7) 0.0012(5)
    N1 0.0538(8) 0.0479(8) 0.0519(8) 0.0078(6) 0.0181(6) -0.0004(6)
    O1W 0.0941(12) 0.0703(11) 0.1225(15) 0.0175(9) -0.0410(11) -0.0246(10)
_geom_special_details
;
All e.s.d.'s (except the e.s.d. in the dihedral angle between two l.s. planes)
are estimated using the full covariance matrix. The cell e.s.d.'s are taken
into account individually in the estimation of e.s.d.'s in distances, angles
and torsion angles; correlations between e.s.d.'s in cell parameters are only
used when they are defined by crystal symmetry. An approximate (isotropic)
treatment of cell e.s.d.'s is used for estimating e.s.d.'s involving l.s.
planes.
;
loop_
    _geom_bond_atom_site_label_1
    _geom_bond_atom_site_label_2
    _geom_bond_site_symmetry_2
    _geom_bond_distance
    _geom_bond_publ_flag
    C1 O1 . 1.3515(17) ?
    C1 C6 . 1.389(2) ?
    C1 C2 . 1.392(2) ?
    C2 C3 . 1.379(2) ?
    C2 H2A . 0.9300 ?
    C3 C4 . 1.392(2) ?
    C3 H3A . 0.9300 ?
    C4 C5 . 1.389(2) ?
    C4 C7 . 1.505(2) ?
    C5 C6 . 1.381(2) ?
    C5 H5A . 0.9300 ?
    C6 H6A . 0.9300 ?
    C7 O2 . 1.241(2) ?
    C7 O3 . 1.2658(19) ?
    C8 C9 . 1.505(3) ?
    C8 N1 . 1.526(2) ?
    C8 H8A . 0.9700 ?
    C8 H8B . 0.9700 ?
    C9 H9A . 0.9600 ?
    C9 H9B . 0.9600 ?
    C9 H9C . 0.9600 ?
    C10 C11 . 1.511(4) ?
    C10 N1 . 1.513(3) ?
    C10 H10A . 0.9700 ?
    C10 H10B . 0.9700 ?
    C11 H11A . 0.9600 ?
    C11 H11B . 0.9600 ?
    C11 H11C . 0.9600 ?
    C12 N1 . 1.505(2) ?
    C12 C13 . 1.516(4) ?
    C12 H12A . 0.9700 ?
    C12 H12B . 0.9700 ?
    C13 H13A . 0.9600 ?
    C13 H13B . 0.9600 ?
    C13 H13C . 0.9600 ?
    C14 N1 . 1.506(2) ?
    C14 C15 . 1.516(4) ?
    C14 H14A . 0.9700 ?
    C14 H14B . 0.9700 ?
    C15 H15A . 0.9600 ?
    C15 H15B . 0.9600 ?
    C15 H15C . 0.9600 ?
    O1 H1A . 0.8614 ?
    O1W H1WA . 0.8477 ?
    O1W H1WB . 0.8531 ?
loop_
    _geom_angle_atom_site_label_1
    _geom_angle_atom_site_label_2
    _geom_angle_atom_site_label_3
    _geom_angle_site_symmetry_1
    _geom_angle_site_symmetry_3
    _geom_angle
    _geom_angle_publ_flag
    O1 C1 C6 . . 123.17(13) ?
    O1 C1 C2 . . 117.58(13) ?
    C6 C1 C2 . . 119.25(13) ?
    C3 C2 C1 . . 120.01(13) ?
    C3 C2 H2A . . 120.0 ?
    C1 C2 H2A . . 120.0 ?
    C2 C3 C4 . . 121.45(13) ?
    C2 C3 H3A . . 119.3 ?
    C4 C3 H3A . . 119.3 ?
    C5 C4 C3 . . 117.73(13) ?
    C5 C4 C7 . . 120.89(13) ?
    C3 C4 C7 . . 121.38(13) ?
    C6 C5 C4 . . 121.60(13) ?
    C6 C5 H5A . . 119.2 ?
    C4 C5 H5A . . 119.2 ?
    C5 C6 C1 . . 119.96(13) ?
    C5 C6 H6A . . 120.0 ?
    C1 C6 H6A . . 120.0 ?
    O2 C7 O3 . . 123.84(14) ?
    O2 C7 C4 . . 118.63(13) ?
    O3 C7 C4 . . 117.51(14) ?
    C9 C8 N1 . . 115.27(19) ?
    C9 C8 H8A . . 108.5 ?
    N1 C8 H8A . . 108.5 ?
    C9 C8 H8B . . 108.5 ?
    N1 C8 H8B . . 108.5 ?
    H8A C8 H8B . . 107.5 ?
    C8 C9 H9A . . 109.5 ?
    C8 C9 H9B . . 109.5 ?
    H9A C9 H9B . . 109.5 ?
    C8 C9 H9C . . 109.5 ?
    H9A C9 H9C . . 109.5 ?
    H9B C9 H9C . . 109.5 ?
    C11 C10 N1 . . 115.1(2) ?
    C11 C10 H10A . . 108.5 ?
    N1 C10 H10A . . 108.5 ?
    C11 C10 H10B . . 108.5 ?
    N1 C10 H10B . . 108.5 ?
    H10A C10 H10B . . 107.5 ?
    C10 C11 H11A . . 109.5 ?
    C10 C11 H11B . . 109.5 ?
    H11A C11 H11B . . 109.5 ?
    C10 C11 H11C . . 109.5 ?
    H11A C11 H11C . . 109.5 ?
    H11B C11 H11C . . 109.5 ?
    N1 C12 C13 . . 115.08(19) ?
    N1 C12 H12A . . 108.5 ?
    C13 C12 H12A . . 108.5 ?
    N1 C12 H12B . . 108.5 ?
    C13 C12 H12B . . 108.5 ?
    H12A C12 H12B . . 107.5 ?
    C12 C13 H13A . . 109.5 ?
    C12 C13 H13B . . 109.5 ?
    H13A C13 H13B . . 109.5 ?
    C12 C13 H13C . . 109.5 ?
    H13A C13 H13C . . 109.5 ?
    H13B C13 H13C . . 109.5 ?
    N1 C14 C15 . . 114.5(2) ?
    N1 C14 H14A . . 108.6 ?
    C15 C14 H14A . . 108.6 ?
    N1 C14 H14B . . 108.6 ?
    C15 C14 H14B . . 108.6 ?
    H14A C14 H14B . . 107.6 ?
    C14 C15 H15A . . 109.5 ?
    C14 C15 H15B . . 109.5 ?
    H15A C15 H15B . . 109.5 ?
    C14 C15 H15C . . 109.5 ?
    H15A C15 H15C . . 109.5 ?
    H15B C15 H15C . . 109.5 ?
    C1 O1 H1A . . 112.5 ?
    C12 N1 C14 . . 111.59(17) ?
    C12 N1 C10 . . 106.87(15) ?
    C14 N1 C10 . . 111.14(17) ?
    C12 N1 C8 . . 110.52(15) ?
    C14 N1 C8 . . 106.31(14) ?
    C10 N1 C8 . . 110.46(17) ?
    H1WA O1W H1WB . . 108.8 ?
loop_
    _geom_torsion_atom_site_label_1
    _geom_torsion_atom_site_label_2
    _geom_torsion_atom_site_label_3
    _geom_torsion_atom_site_label_4
    _geom_torsion_site_symmetry_1
    _geom_torsion_site_symmetry_2
    _geom_torsion_site_symmetry_3
    _geom_torsion_site_symmetry_4
    _geom_torsion
    _geom_torsion_publ_flag
    O1 C1 C2 C3 . . . . -179.51(15) ?
    C6 C1 C2 C3 . . . . -0.1(3) ?
    C1 C2 C3 C4 . . . . 0.9(3) ?
    C2 C3 C4 C5 . . . . -0.8(2) ?
    C2 C3 C4 C7 . . . . 179.84(15) ?
    C3 C4 C5 C6 . . . . -0.1(2) ?
    C7 C4 C5 C6 . . . . 179.22(15) ?
    C4 C5 C6 C1 . . . . 1.0(3) ?
    O1 C1 C6 C5 . . . . 178.56(15) ?
    C2 C1 C6 C5 . . . . -0.9(2) ?
    C5 C4 C7 O2 . . . . 2.0(2) ?
    C3 C4 C7 O2 . . . . -178.72(16) ?
    C5 C4 C7 O3 . . . . -176.97(16) ?
    C3 C4 C7 O3 . . . . 2.3(2) ?
    C13 C12 N1 C14 . . . . -59.8(3) ?
    C13 C12 N1 C10 . . . . 178.5(2) ?
    C13 C12 N1 C8 . . . . 58.3(3) ?
    C15 C14 N1 C12 . . . . -58.3(3) ?
    C15 C14 N1 C10 . . . . 60.9(3) ?
    C15 C14 N1 C8 . . . . -178.9(2) ?
    C11 C10 N1 C12 . . . . -179.8(2) ?
    C11 C10 N1 C14 . . . . 58.2(3) ?
    C11 C10 N1 C8 . . . . -59.5(3) ?
    C9 C8 N1 C12 . . . . 57.8(2) ?
    C9 C8 N1 C14 . . . . 179.1(2) ?
    C9 C8 N1 C10 . . . . -60.3(2) ?
loop_
    _geom_hbond_atom_site_label_D
    _geom_hbond_atom_site_label_H
    _geom_hbond_atom_site_label_A
    _geom_hbond_site_symmetry_A
    _geom_hbond_distance_DH
    _geom_hbond_distance_HA
    _geom_hbond_distance_DA
    _geom_hbond_angle_DHA
    O1 H1A O3 2 0.86 1.74 2.5984(16) 175
    O1W H1WA O3 2_545 0.85 2.04 2.850(2) 161
    O1W H1WB O2 3_666 0.85 1.94 2.781(2) 169
data_global
_journal_date_recd_electronic     2011-06-13
_journal_date_accepted     2011-06-20
_journal_name_full     'Acta Crystallographica, Section E'
_journal_year     2011
_journal_volume     67
_journal_issue      7
_journal_page_first     o1788
_journal_page_last     o1788
_journal_paper_category     QO
_journal_coeditor_code     FJ2433
_publ_contact_author_name     'Yang Yunxia'
_publ_contact_author_address
;
Key Laboratory of Polymer Materials of Gansu Province, Ministry of Education,
College of Chemistry and Chemical Engineering, Northwest Normal University,
Lanzhou 730070, Gansu, People's Republic of China
;
_publ_contact_author_email     'yangyx80@nwnu.edu.cn'
_publ_contact_author_fax     ?
_publ_contact_author_phone     '86 18809312096'
_publ_section_title
;
Tetraethylammonium 4-hydroxybenzoate monohydrate
;
loop_
    _publ_author_name
    _publ_author_footnote
    _publ_author_address
    'Heping Li' .
;
Henan University of Traditional Chinese Medicine, Zhengzhou 450008,
People's Republic of China
;
    'Pei Liu' .
;
Henan University of Traditional Chinese Medicine, Zhengzhou 450008,
People's Republic of China
;
    'Yunxia Yang' .
;
Key Laboratory of Polymer Materials of Gansu Province, Ministry of Education,
College of Chemistry and Chemical Engineering, Northwest Normal University,
Lanzhou 730070, Gansu, People's Republic of China
;
_publ_section_synopsis     .
