# Supplementary material for: Tetra­ethyl­ammonium 4-hy­droxy­benzoate monohydrate
Source: Acta Crystallogr Sect E Struct Rep Online. 2011 Jun 25;67(Pt 7):o1788. doi: 10.1107/S1600536811024044 (PMC3152065; doi:10.1107/S1600536811024044)
Supplement: Supplementary file 2 [file e-67-o1788-Isup2.hkl]

# 
# h,k,l, Fc-squared, Fo-squared, sigma(Fo-squared) and status flag 
# 
data_I
_shelx_title ' 081027a_0m in P2(1)/n' 
_shelx_refln_list_code          4 
_shelx_F_calc_maximum      177.00 
_exptl_crystal_F_000       624.00 
_reflns_d_resolution_high  0.7654 
 
loop_ 
 _symmetry_equiv_pos_as_xyz 
 'x, y, z' 
 '-x+1/2, y+1/2, -z+1/2' 
 '-x, -y, -z' 
 'x-1/2, -y-1/2, z-1/2' 
 
_cell_length_a     9.6082 
_cell_length_b    16.2610 
_cell_length_c    10.4478 
_cell_angle_alpha  90.000 
_cell_angle_beta   96.378 
_cell_angle_gamma  90.000 
 
_shelx_F_squared_multiplier     1.000 
 
loop_ 
 _refln_index_h 
 _refln_index_k 
 _refln_index_l 
 _refln_F_squared_calc 
 _refln_F_squared_meas 
 _refln_F_squared_sigma 
 _refln_observed_status 
   2   0   0    30423.85    29212.68    420.67 o 
   4   0   0      332.33      363.63      6.17 o 
   6   0   0       53.50       71.41      2.45 o 
   8   0   0       76.83       76.69      3.02 o 
  10   0   0       30.25       28.56      2.29 o 
  12   0   0        0.16       -0.05      1.67 o 
   2   1   0      236.42      183.39      3.10 o 
   3   1   0     2465.31     2749.51     28.16 o 
   4   1   0      384.62      388.15      3.63 o 
   5   1   0      275.80      248.45      2.59 o 
   6   1   0        0.29       -0.37      0.37 o 
   7   1   0      417.25      435.70      5.66 o 
   8   1   0       19.20       22.11      1.21 o 
   9   1   0      125.79      127.92      3.49 o 
  10   1   0        9.02       12.27      1.26 o 
  11   1   0       22.33       21.43      1.59 o 
  12   1   0        4.17        4.00      1.27 o 
   2   2   0      622.96      449.48      7.98 o 
   3   2   0      114.48      154.33      1.66 o 
   4   2   0      102.39       55.19      0.94 o 
   5   2   0       57.71       49.57      0.98 o 
   6   2   0       87.81       77.87      1.30 o 
   7   2   0      162.51      181.09      3.02 o 
   8   2   0      102.03       90.07      4.59 o 
   9   2   0       12.16       11.72      1.15 o 
  10   2   0       10.20       11.45      1.26 o 
  11   2   0        4.82        2.98      1.19 o 
  12   2   0        0.25       -0.63      1.26 o 
   1   3   0      528.53      631.22      9.26 o 
   2   3   0      165.17      180.67      2.79 o 
   3   3   0       11.37       11.49      0.52 o 
   4   3   0      102.77       77.36      3.22 o 
   5   3   0      772.75      810.43      7.25 o 
   6   3   0       44.00       30.78      0.93 o 
   7   3   0       11.22       12.44      0.94 o 
   8   3   0        8.80       11.38      1.37 o 
   9   3   0        0.00        0.45      0.88 o 
  10   3   0        0.09        0.73      0.95 o 
  11   3   0        0.04        0.96      1.16 o 
  12   3   0        4.37        5.31      1.37 o 
   0   4   0      511.11      489.79      7.34 o 
   1   4   0       89.45       81.99      1.81 o 
   2   4   0     2645.91     2785.92     58.11 o 
   3   4   0        5.18       -0.27      0.27 o 
   4   4   0       80.64      103.12      1.39 o 
   5   4   0        0.57        0.21      0.39 o 
   6   4   0       68.12       76.01      1.36 o 
   7   4   0      172.42      159.36      2.65 o 
   8   4   0       10.03        7.39      0.98 o 
   9   4   0        0.05       -0.05      0.83 o 
  10   4   0        7.56        5.93      1.12 o 
  11   4   0       19.61       22.51      1.77 o 
  12   4   0        0.15       -0.40      1.22 o 
   1   5   0      173.28      224.52      3.28 o 
   2   5   0        4.58        8.43      0.55 o 
   3   5   0      110.70      103.07      1.34 o 
   4   5   0     2032.63     2216.89     18.64 o 
   5   5   0        8.50        9.34      0.62 o 
   6   5   0       95.84      112.29      1.96 o 
   7   5   0       59.97       67.03      1.36 o 
   8   5   0        3.88        2.23      0.88 o 
   9   5   0        0.88        0.11      0.86 o 
  10   5   0        0.31        0.60      1.04 o 
  11   5   0       14.11       15.92      1.57 o 
  12   5   0       12.06       13.96      1.53 o 
   1   6   0      104.32      121.52      1.72 o 
   2   6   0       24.10       16.56      0.69 o 
   3   6   0        0.68       -0.05      0.37 o 
   4   6   0      362.20      437.54      4.95 o 
   5   6   0        4.06       11.07      0.70 o 
   6   6   0      124.99      139.50      1.99 o 
   7   6   0       22.98       24.29      1.04 o 
   8   6   0        4.25        0.02      0.85 o 
   9   6   0        1.14        0.88      0.91 o 
  10   6   0        0.14        0.77      2.04 o 
  11   6   0        0.00       -0.31      1.18 o 
   1   7   0      142.96      180.18      2.40 o 
   2   7   0      464.61      487.96      4.40 o 
   3   7   0      524.09      577.53      5.28 o 
   4   7   0     1010.67     1017.97     13.79 o 
   5   7   0      165.99      165.02      2.11 o 
   6   7   0       95.92       94.93      1.62 o 
   7   7   0      174.60      194.52      3.07 o 
   8   7   0        3.82        2.62      1.09 o 
   9   7   0        2.91        2.30      0.95 o 
  10   7   0        5.80        8.07      1.24 o 
  11   7   0        7.27       12.95      1.49 o 
   0   8   0      191.39      161.72      3.30 o 
   1   8   0       72.05       61.48      1.29 o 
   2   8   0      124.81      133.99      1.60 o 
   3   8   0       64.88       78.48      1.02 o 
   4   8   0      665.30      702.44      6.46 o 
   5   8   0      133.05      131.94      1.88 o 
   6   8   0       13.52       11.65      0.73 o 
   7   8   0       21.97       22.17      0.98 o 
   8   8   0        8.96        8.51      0.84 o 
   9   8   0        4.76        3.78      1.36 o 
  10   8   0        0.23        0.30      1.80 o 
  11   8   0       15.91       19.42      1.65 o 
   1   9   0       39.69       37.63      1.12 o 
   2   9   0        1.83       -0.23      0.39 o 
   3   9   0      133.73      156.73      1.63 o 
   4   9   0      430.24      427.33      4.25 o 
   5   9   0        3.77        3.59      0.56 o 
   6   9   0       72.06       69.39      1.45 o 
   7   9   0        2.47        1.87      0.67 o 
   8   9   0       10.61       11.04      0.89 o 
   9   9   0        7.01        7.60      1.10 o 
  10   9   0        5.39        8.42      1.88 o 
  11   9   0       13.07       16.36      2.31 o 
   0  10   0      249.59      264.49      4.95 o 
   1  10   0      187.02      173.80      2.59 o 
   2  10   0       39.58       48.09      1.29 o 
   3  10   0      200.64      202.72      2.25 o 
   4  10   0       12.79       16.19      0.75 o 
   5  10   0      218.72      217.21      2.66 o 
   6  10   0       23.09       29.31      1.51 o 
   7  10   0        9.70        8.76      1.26 o 
   8  10   0        0.76        0.97      0.94 o 
   9  10   0        2.84        1.83      1.60 o 
  10  10   0        6.34        4.35      1.78 o 
  11  10   0        0.49       -1.60      1.60 o 
   1  11   0       43.42       51.49      1.53 o 
   2  11   0      468.90      480.73      5.75 o 
   3  11   0       17.18       18.10      0.80 o 
   4  11   0       89.55       96.24      2.09 o 
   5  11   0      205.72      204.16      3.29 o 
   6  11   0       50.58       49.02      1.67 o 
   7  11   0       14.60       15.48      1.23 o 
   8  11   0       12.59       14.04      1.27 o 
   9  11   0        0.72        1.30      1.58 o 
  10  11   0        4.41        3.91      1.83 o 
   0  12   0      365.56      350.73      6.51 o 
   1  12   0      445.43      385.07      4.93 o 
   2  12   0       22.16       18.22      3.19 o 
   3  12   0        0.00        0.08      0.56 o 
   4  12   0      153.06      153.98      2.72 o 
   5  12   0        5.98        6.10      1.50 o 
   6  12   0       27.05       24.46      1.34 o 
   7  12   0        7.61        7.49      1.09 o 
   8  12   0        0.01       -0.59      1.14 o 
   9  12   0       31.01       32.93      1.82 o 
  10  12   0        1.20        2.22      1.81 o 
   1  13   0      154.69      155.78      2.73 o 
   2  13   0       26.89       30.08      1.40 o 
   3  13   0      398.05      405.25      5.22 o 
   4  13   0       85.39       87.34      3.27 o 
   5  13   0        3.82        2.77      1.30 o 
   6  13   0       17.79       24.65      1.40 o 
   7  13   0       34.51       38.34      2.05 o 
   8  13   0       23.72       27.85      1.62 o 
   9  13   0        1.77       -0.21      1.40 o 
   0  14   0      937.95      987.40     15.70 o 
   1  14   0     1665.78     1632.76     17.42 o 
   2  14   0      207.11      230.29      3.59 o 
   3  14   0      539.18      550.01      6.76 o 
   4  14   0       10.37       13.11      1.81 o 
   5  14   0       66.24       58.77      2.95 o 
   6  14   0       16.92       15.93      1.97 o 
   7  14   0        6.73        8.12      1.81 o 
   8  14   0        0.02        0.21      1.65 o 
   9  14   0        6.01        5.19      1.90 o 
   2  15   0        1.03        0.74      0.92 o 
   3  15   0       99.50      102.54      3.52 o 
   4  15   0       19.39       15.22      1.81 o 
   5  15   0        1.45        1.14      1.56 o 
   6  15   0        5.24        3.94      1.58 o 
   7  15   0       20.04       18.51      2.06 o 
   8  15   0       12.07        9.59      2.06 o 
   0  16   0       49.54       47.48      2.56 o 
   1  16   0        0.66        1.52      1.26 o 
   2  16   0       32.22       30.86      1.55 o 
   3  16   0        9.90       10.62      1.67 o 
   4  16   0        0.01       -0.16      1.37 o 
   5  16   0        1.31       -0.89      1.44 o 
   6  16   0        1.52        1.19      1.69 o 
   7  16   0        5.23        4.03      1.67 o 
   8  16   0        0.61        0.09      1.83 o 
   1  17   0        0.01       -0.87      0.87 o 
   2  17   0        0.14        0.87      2.04 o 
   3  17   0       10.62       12.31      1.94 o 
   4  17   0        6.27        8.95      1.88 o 
   5  17   0        0.74        0.32      1.69 o 
   6  17   0        8.97       11.03      2.08 o 
   7  17   0        1.75       -1.65      1.78 o 
   0  18   0       17.75       19.79      2.06 o 
   1  18   0       20.74       22.62      1.49 o 
   2  18   0        1.11        0.16      1.08 o 
   3  18   0       10.67       10.87      1.99 o 
   4  18   0        0.92        0.11      1.69 o 
   5  18   0        1.93        3.50      1.85 o 
   6  18   0        0.47       -1.72      1.72 o 
   1  19   0        5.67        8.95      1.75 o 
   2  19   0        7.33        7.07      1.92 o 
   3  19   0       22.08       25.79      2.49 o 
   4  19   0       34.15       34.14      2.84 o 
   5  19   0       23.25       23.16      2.47 o 
   0  20   0        9.60       12.61      2.13 o 
   1  20   0        2.63        1.90      1.32 o 
   2  20   0       16.56       10.53      2.20 o 
   3  20   0        1.00        2.29      1.90 o 
   4  20   0       33.60       36.43      2.97 o 
   1  21   0       13.57       21.28      1.79 o 
 -11   0   1       67.73       69.39      3.43 o 
  -9   0   1        0.48       -1.24      1.24 o 
  -7   0   1      186.21      192.18      4.47 o 
  -5   0   1      839.08      890.25     11.52 o 
  -3   0   1    24214.38    24063.04    347.33 o 
   1   0   1       79.49       55.39      1.15 o 
   3   0   1       10.71       22.84      1.10 o 
   5   0   1     1029.46     1114.75     17.19 o 
   7   0   1      129.97      113.32      3.34 o 
   9   0   1        9.38       11.90      1.74 o 
  11   0   1       11.43        9.02      1.85 o 
 -12   1   1        1.13        0.91      2.37 o 
 -11   1   1        1.17        0.90      1.32 o 
 -10   1   1       11.39        7.18      1.15 o 
  -9   1   1       18.53       23.14      2.68 o 
  -8   1   1        4.80        4.52      0.95 o 
  -7   1   1      151.07      138.63      2.70 o 
  -6   1   1      287.21      318.55      3.29 o 
  -5   1   1       99.46      102.82      1.43 o 
  -4   1   1      956.44      998.05     11.33 o 
  -3   1   1      116.09      119.70      1.38 o 
  -2   1   1     1482.90     1476.79     21.53 o 
   1   1   1      656.28      663.45      9.88 o 
   2   1   1     1244.32     1235.06     12.85 o 
   3   1   1     4306.14     3971.62     40.85 o 
   4   1   1      198.66      271.92      4.28 o 
   5   1   1      191.45      182.32      2.07 o 
   6   1   1       96.89      112.79      2.16 o 
   7   1   1       26.14       22.03      1.21 o 
   8   1   1      104.47       90.11      2.24 o 
   9   1   1        8.14       12.55      1.76 o 
  10   1   1        0.03       -0.19      1.04 o 
  11   1   1        2.74        1.85      1.56 o 
  12   1   1        0.49       -0.72      1.18 o 
 -12   2   1        0.07        0.21      1.22 o 
 -11   2   1        5.48        4.88      1.21 o 
 -10   2   1        1.63       -1.01      1.01 o 
  -9   2   1        8.11        9.23      1.10 o 
  -8   2   1       81.31       98.84      2.35 o 
  -7   2   1       12.95        4.32      1.01 o 
  -6   2   1      372.47      391.69      3.92 o 
  -5   2   1      230.31      226.75      2.79 o 
  -4   2   1      240.92      252.52      2.57 o 
  -3   2   1     1087.61      960.59      8.23 o 
  -2   2   1    13054.95    12685.40    128.52 o 
   1   2   1       40.92       36.38      0.98 o 
   2   2   1      185.64      195.62      2.67 o 
   3   2   1     1774.96     1516.18     22.77 o 
   4   2   1      298.45      284.36      2.93 o 
   5   2   1      467.10      454.70      4.33 o 
   6   2   1       37.55       54.08      1.07 o 
   7   2   1       34.41       31.28      1.41 o 
   8   2   1       29.37       27.52      1.55 o 
   9   2   1        0.07        0.47      0.88 o 
  10   2   1        4.28        2.16      1.08 o 
  11   2   1        2.43        2.43      1.16 o 
  12   2   1        0.00       -1.13      1.29 o 
 -12   3   1        6.90        7.06      1.37 o 
 -11   3   1        1.76        0.87      1.11 o 
 -10   3   1        7.63        8.82      1.18 o 
  -9   3   1       23.19       28.84      1.49 o 
  -8   3   1        3.35        1.84      0.86 o 
  -7   3   1      293.46      313.03      3.43 o 
  -6   3   1      144.43      148.00      1.94 o 
  -5   3   1      291.18      279.14      3.67 o 
  -4   3   1      153.67      154.64      1.95 o 
  -3   3   1      878.49      941.99      8.10 o 
  -2   3   1      393.87      330.35      5.12 o 
  -1   3   1        0.02        4.99      0.48 o 
   1   3   1      163.70      211.05      2.03 o 
   2   3   1     1208.29     1112.15      9.41 o 
   3   3   1        3.32        9.87      0.43 o 
   4   3   1      179.58      142.63      1.90 o 
   5   3   1      420.31      380.76      3.77 o 
   6   3   1       78.21       68.35      1.24 o 
   7   3   1      145.82      164.51      2.90 o 
   8   3   1       16.54       13.44      1.28 o 
   9   3   1        0.98        1.87      1.60 o 
  10   3   1        7.85        7.87      1.15 o 
  11   3   1        1.62        2.63      1.18 o 
  12   3   1       10.80       10.07      1.46 o 
 -12   4   1        0.75        0.83      1.97 o 
 -11   4   1        2.98        1.72      2.05 o 
 -10   4   1        0.29       -0.80      0.98 o 
  -9   4   1        8.98        6.62      1.03 o 
  -8   4   1       10.00       12.44      1.11 o 
  -7   4   1      150.99      144.63      2.28 o 
  -6   4   1        0.07        0.13      0.45 o 
  -5   4   1      911.20      981.89      8.70 o 
  -4   4   1       83.50       66.17      1.09 o 
  -3   4   1     1765.09     1725.52     23.63 o 
  -2   4   1      718.64      832.87      7.05 o 
  -1   4   1     3004.12     2789.14     28.00 o 
   0   4   1       32.63       80.08      1.20 o 
   1   4   1      157.98      177.62      1.75 o 
   2   4   1      557.16      506.41      4.52 o 
   3   4   1        2.43        3.19      0.34 o 
   4   4   1     1362.41     1289.19     11.09 o 
   5   4   1      867.51      929.84      8.28 o 
   6   4   1      183.33      155.61      2.02 o 
   7   4   1        8.50        4.80      0.83 o 
   8   4   1       17.34       20.60      1.85 o 
   9   4   1        0.11       -0.38      0.89 o 
  10   4   1       22.31       26.05      1.61 o 
  11   4   1        1.41        2.43      1.19 o 
  12   4   1        7.05        8.80      1.46 o 
 -12   5   1        9.57        9.56      1.51 o 
 -11   5   1        0.27        0.02      2.04 o 
 -10   5   1        0.90        1.37      1.01 o 
  -9   5   1        2.55        1.01      0.90 o 
  -8   5   1        0.01        0.42      0.77 o 
  -7   5   1        5.53       10.28      0.73 o 
  -6   5   1       31.99       38.78      1.04 o 
  -5   5   1      623.51      623.83      5.81 o 
  -4   5   1      798.87      884.79      9.55 o 
  -3   5   1      844.82      774.41      6.66 o 
  -2   5   1      861.98     1128.32      9.48 o 
  -1   5   1      117.58       93.26      1.52 o 
   0   5   1     2255.77     2033.68     20.44 o 
   1   5   1     6849.54     7328.91     57.19 o 
   2   5   1      534.66      571.60      4.35 o 
   3   5   1      422.23      412.27      3.88 o 
   4   5   1      110.28      116.67      1.56 o 
   5   5   1        2.88        2.65      0.47 o 
   6   5   1       11.67       11.01      0.69 o 
   7   5   1        0.34       -0.41      0.53 o 
   8   5   1       24.39       30.41      1.57 o 
   9   5   1        0.78        0.50      0.93 o 
  10   5   1       46.39       56.43      5.30 o 
  11   5   1        8.32        8.47      1.42 o 
 -12   6   1        0.72       -0.25      1.70 o 
 -11   6   1        2.66        1.85      1.18 o 
 -10   6   1        0.55       -0.48      1.00 o 
  -9   6   1       10.90       11.26      1.26 o 
  -8   6   1        0.50        1.01      0.94 o 
  -7   6   1       10.91       13.98      0.79 o 
  -6   6   1       89.05       77.80      1.92 o 
  -5   6   1       70.95       75.98      1.32 o 
  -4   6   1       43.02       59.45      1.07 o 
  -3   6   1      118.85      137.24      1.95 o 
  -2   6   1     2664.11     2812.91     23.19 o 
  -1   6   1      976.69      875.42      9.17 o 
   0   6   1     2056.26     2221.91     24.61 o 
   1   6   1       66.99      131.63      1.27 o 
   2   6   1     1039.66     1231.42      9.03 o 
   3   6   1     3273.30     3504.06     29.06 o 
   4   6   1      222.73      217.70      3.07 o 
   5   6   1      203.66      195.17      2.35 o 
   6   6   1       17.20       17.92      0.82 o 
   7   6   1        0.85       -0.06      0.59 o 
   8   6   1       12.42       10.75      1.09 o 
   9   6   1        0.00       -0.94      0.94 o 
  10   6   1        9.46        8.56      1.30 o 
  11   6   1       36.45       43.06      2.18 o 
 -11   7   1        9.05       10.31      1.43 o 
 -10   7   1       29.51       30.98      1.78 o 
  -9   7   1       12.62       13.15      1.43 o 
  -8   7   1      161.46      147.53      4.08 o 
  -7   7   1       29.08       34.29      1.50 o 
  -6   7   1      691.12      729.99      6.88 o 
  -5   7   1       49.60       58.84      1.20 o 
  -4   7   1       46.84       74.08      1.55 o 
  -3   7   1      142.84      154.81      2.06 o 
  -2   7   1       21.29       15.51      0.54 o 
  -1   7   1      759.03      670.63      7.27 o 
   0   7   1      371.41      434.38      4.93 o 
   1   7   1     1688.34     1755.77     14.64 o 
   2   7   1      972.38     1127.87      8.35 o 
   3   7   1        0.47        0.09      0.36 o 
   4   7   1      587.56      721.80      6.59 o 
   5   7   1        0.00       -0.12      0.43 o 
   6   7   1      383.19      405.57      4.23 o 
   7   7   1       28.50       28.94      1.13 o 
   8   7   1        0.53        0.50      0.79 o 
   9   7   1        3.48        3.97      1.51 o 
  10   7   1        2.06        1.65      1.13 o 
  11   7   1        2.50        5.53      1.36 o 
 -11   8   1        1.57        2.08      1.85 o 
 -10   8   1        0.41       -1.51      1.51 o 
  -9   8   1        2.06        2.43      1.02 o 
  -8   8   1        3.69        4.00      0.75 o 
  -7   8   1       12.90       11.92      0.80 o 
  -6   8   1        1.52        4.34      0.62 o 
  -5   8   1        1.30        2.06      0.50 o 
  -4   8   1      261.64      254.40      2.98 o 
  -3   8   1      108.07      109.06      1.39 o 
  -2   8   1      220.69      236.05      3.89 o 
  -1   8   1      262.27      292.03      3.63 o 
   0   8   1      636.74      611.57      9.58 o 
   1   8   1       24.44       16.04      0.62 o 
   2   8   1     1049.80     1190.90      8.83 o 
   3   8   1       24.20       34.87      0.87 o 
   4   8   1       71.07       77.05      1.49 o 
   5   8   1      126.59      123.54      1.81 o 
   6   8   1       45.99       48.41      1.99 o 
   7   8   1       12.40       11.45      0.80 o 
   8   8   1       78.19       78.37      3.20 o 
   9   8   1        2.86        0.62      0.98 o 
  10   8   1       16.34       15.42      1.41 o 
  11   8   1        2.83        3.61      1.31 o 
 -11   9   1        3.67        6.38      2.06 o 
 -10   9   1        0.00        0.82      1.56 o 
  -9   9   1        0.96        2.36      1.58 o 
  -8   9   1        1.32        3.19      0.95 o 
  -7   9   1       53.99       53.22      1.74 o 
  -6   9   1       66.79       63.86      1.78 o 
  -5   9   1       93.29       84.20      1.47 o 
  -4   9   1      104.69      104.21      1.53 o 
  -3   9   1      238.24      270.33      2.76 o 
  -2   9   1       99.60       95.30      2.06 o 
  -1   9   1       93.35       70.19      1.48 o 
   0   9   1        0.15        0.16      0.47 o 
   1   9   1      106.61      109.68      1.43 o 
   2   9   1      797.88      828.14      6.34 o 
   3   9   1        3.41        4.16      0.39 o 
   4   9   1       46.62       46.58      1.08 o 
   5   9   1       20.24       17.86      0.83 o 
   6   9   1       26.63       25.98      1.22 o 
   7   9   1       63.93       64.96      1.53 o 
   8   9   1        0.74        0.92      0.72 o 
   9   9   1       51.44       54.91      4.89 o 
  10   9   1       28.76       28.73      1.72 o 
  11   9   1        3.31        7.21      2.01 o 
 -11  10   1       15.99       20.16      2.54 o 
 -10  10   1        1.17        4.55      1.90 o 
  -9  10   1        0.47        0.11      1.53 o 
  -8  10   1       15.12       20.42      1.34 o 
  -7  10   1        0.66       -0.17      0.87 o 
  -6  10   1       35.19       39.87      1.55 o 
  -5  10   1       29.77       22.03      1.21 o 
  -4  10   1      397.09      421.89      5.35 o 
  -3  10   1       26.05       31.19      1.13 o 
  -2  10   1      421.16      424.78      5.12 o 
  -1  10   1       34.56       28.37      2.35 o 
   0  10   1        6.86        4.73      0.59 o 
   1  10   1      534.08      524.00      4.87 o 
   2  10   1        2.62        3.99      0.53 o 
   3  10   1      224.74      204.44      2.03 o 
   4  10   1       38.13       33.80      1.00 o 
   5  10   1      286.69      260.49      3.29 o 
   6  10   1       23.56       24.67      1.08 o 
   7  10   1        0.80        2.21      0.81 o 
   8  10   1        4.78        4.34      0.81 o 
   9  10   1       17.81       18.03      2.04 o 
  10  10   1        6.47        5.33      1.83 o 
 -10  11   1        6.35        8.63      2.06 o 
  -9  11   1        0.00        0.62      1.04 o 
  -8  11   1        4.57        7.26      1.13 o 
  -7  11   1       19.38       17.90      1.65 o 
  -6  11   1      117.22      120.16      2.55 o 
  -5  11   1       18.68       16.64      1.10 o 
  -4  11   1      117.84      113.49      2.28 o 
  -3  11   1       35.36       39.27      1.35 o 
  -2  11   1        5.99        7.94      0.75 o 
  -1  11   1      171.86      182.99      4.17 o 
   0  11   1      193.53      187.73      2.84 o 
   1  11   1        0.85        1.94      0.67 o 
   2  11   1      102.35      100.96      1.97 o 
   3  11   1       21.81       27.57      0.83 o 
   4  11   1        3.78        4.34      0.61 o 
   5  11   1        7.24        6.38      0.92 o 
   6  11   1      161.98      176.69      3.12 o 
   7  11   1        0.63        1.18      1.70 o 
   8  11   1       21.95       23.45      2.53 o 
   9  11   1        1.58        0.37      1.37 o 
  10  11   1        4.45        7.80      1.94 o 
 -10  12   1        3.27        2.88      1.88 o 
  -9  12   1        0.01       -1.08      1.08 o 
  -8  12   1        1.06        0.92      1.00 o 
  -7  12   1        0.05       -0.02      0.93 o 
  -6  12   1        6.37        3.57      0.93 o 
  -5  12   1      116.22      119.83      2.49 o 
  -4  12   1      200.10      197.87      3.23 o 
  -3  12   1      906.45      916.67     10.19 o 
  -2  12   1     1124.62     1090.77     11.88 o 
  -1  12   1     1128.47     1153.48     13.79 o 
   0  12   1      140.64      146.68      2.57 o 
   1  12   1      437.30      442.54      5.51 o 
   2  12   1      102.86      112.62      4.66 o 
   3  12   1       13.10       13.33      0.91 o 
   4  12   1       40.92       29.61      2.22 o 
   5  12   1        0.75        0.17      0.77 o 
   6  12   1       23.45       23.05      1.32 o 
   7  12   1        0.17        1.18      0.93 o 
   8  12   1        5.66        3.12      1.09 o 
   9  12   1        2.58        4.05      1.51 o 
  10  12   1        0.06       -1.24      1.62 o 
  -9  13   1        0.15       -0.84      1.16 o 
  -8  13   1       23.21       24.50      1.61 o 
  -7  13   1        0.00       -0.31      0.96 o 
  -6  13   1       86.82       85.04      2.37 o 
  -5  13   1        6.59        5.84      1.01 o 
  -4  13   1      181.48      182.05      3.14 o 
  -3  13   1        2.67        1.66      0.77 o 
  -2  13   1        9.87        7.63      0.97 o 
  -1  13   1        3.21        3.59      0.86 o 
   0  13   1        0.20        0.16      0.72 o 
   1  13   1       79.25       78.27      2.92 o 
   2  13   1        0.10       -0.69      0.69 o 
   3  13   1       16.88       21.39      1.25 o 
   4  13   1       61.70       58.27      2.63 o 
   5  13   1        6.46        8.56      1.46 o 
   6  13   1       25.21       22.52      1.92 o 
   7  13   1        0.95        0.53      1.35 o 
   8  13   1       38.31       37.23      2.75 o 
  -9  14   1        1.27        0.76      1.28 o 
  -8  14   1        7.39        6.83      2.64 o 
  -7  14   1        2.85        0.71      1.03 o 
  -6  14   1       23.68       20.13      1.34 o 
  -5  14   1        0.77        0.98      1.51 o 
  -4  14   1      204.22      205.56      5.13 o 
  -3  14   1      263.96      235.27      3.70 o 
  -2  14   1      455.26      437.57      8.34 o 
  -1  14   1      877.74      830.54     11.80 o 
   0  14   1      118.51      112.83      5.64 o 
   1  14   1      222.34      198.67      3.32 o 
   2  14   1        0.70       -0.78      0.78 o 
   3  14   1        9.18        7.34      1.49 o 
   4  14   1        5.98        2.95      1.35 o 
   5  14   1       31.66       27.30      2.08 o 
   6  14   1        7.35        6.13      1.58 o 
   7  14   1        6.28        4.80      1.72 o 
   8  14   1        3.73        3.73      1.74 o 
   9  14   1        9.37        9.61      2.04 o 
  -8  15   1        2.23       -0.21      1.76 o 
  -7  15   1        0.01       -1.49      1.49 o 
  -6  15   1        4.79        1.69      1.53 o 
  -5  15   1       15.51       14.19      1.85 o 
  -4  15   1       79.44       83.83      3.43 o 
  -3  15   1       32.18       34.76      1.60 o 
  -2  15   1        0.17       -0.46      0.87 o 
  -1  15   1       62.50       63.97      3.26 o 
   0  15   1      296.72      307.69      4.46 o 
   1  15   1        3.33        5.35      1.24 o 
   2  15   1      429.16      410.21     11.25 o 
   3  15   1        2.95        2.22      1.33 o 
   4  15   1        1.13       -1.24      1.24 o 
   5  15   1       17.19       13.96      1.83 o 
   6  15   1       39.57       40.07      2.81 o 
   7  15   1        6.03        6.02      1.69 o 
   8  15   1       13.20       10.69      2.13 o 
  -8  16   1        0.12       -1.51      1.65 o 
  -7  16   1       12.46        9.40      2.06 o 
  -6  16   1        0.46       -0.11      1.53 o 
  -5  16   1        7.97        6.27      1.65 o 
  -4  16   1       15.80       16.98      1.92 o 
  -3  16   1        7.12        9.06      1.76 o 
  -2  16   1        3.84        2.76      0.94 o 
  -1  16   1       54.58       53.09      4.43 o 
   0  16   1       19.90       21.78      1.30 o 
   1  16   1        0.26        0.18      0.92 o 
   2  16   1        0.05       -0.86      0.86 o 
   3  16   1       53.29       48.77      2.88 o 
   4  16   1        9.05       15.15      1.99 o 
   5  16   1        5.36        4.85      1.60 o 
   6  16   1        4.01        3.29      1.81 o 
   7  16   1        0.67       -0.59      1.60 o 
   8  16   1        0.70        0.62      1.67 o 
  -7  17   1       12.70       13.80      2.33 o 
  -6  17   1        0.59        2.91      1.69 o 
  -5  17   1        7.21        5.51      1.88 o 
  -4  17   1        2.57        0.59      1.46 o 
  -3  17   1        6.79       10.50      1.74 o 
  -2  17   1       10.52       11.32      1.24 o 
  -1  17   1        8.87       10.06      1.23 o 
   0  17   1       10.23        9.68      1.20 o 
   1  17   1       34.97       39.05      1.76 o 
   2  17   1       10.05       10.07      1.52 o 
   3  17   1       34.16       33.11      2.49 o 
   4  17   1        8.12        5.33      1.83 o 
   5  17   1        2.84        1.97      1.78 o 
   6  17   1        1.38       -1.26      1.76 o 
   7  17   1        0.50        0.32      1.85 o 
  -6  18   1       29.44       24.12      2.47 o 
  -5  18   1       17.82       20.94      2.45 o 
  -4  18   1       36.25       35.29      2.70 o 
  -3  18   1        4.65        4.28      1.78 o 
  -2  18   1        5.81        6.89      1.21 o 
  -1  18   1        6.02        6.56      1.43 o 
   0  18   1        7.16        6.20      1.22 o 
   1  18   1        1.02        1.11      1.08 o 
   2  18   1        7.56        5.52      1.17 o 
   3  18   1        3.66        2.93      1.62 o 
   4  18   1       10.55        7.05      1.83 o 
   5  18   1        2.08        0.32      1.83 o 
   6  18   1        6.25        5.51      1.94 o 
  -5  19   1       15.27       14.67      2.40 o 
  -4  19   1        2.22        1.21      1.72 o 
  -3  19   1        6.20        7.73      1.83 o 
  -2  19   1        8.47       10.12      1.37 o 
  -1  19   1        2.25        1.70      2.14 o 
   0  19   1       19.81       27.20      1.64 o 
   1  19   1       31.32       27.63      1.62 o 
   2  19   1       19.77       22.29      2.36 o 
   3  19   1       25.43       27.98      2.59 o 
   4  19   1       32.32       42.49      3.25 o 
   5  19   1        1.53        3.43      1.85 o 
  -4  20   1        4.11        3.25      1.88 o 
  -3  20   1       26.63       26.43      2.63 o 
  -2  20   1       31.95       34.51      2.72 o 
  -1  20   1       58.88       57.26      6.10 o 
   0  20   1       16.02       19.29      1.67 o 
   1  20   1      112.50      127.07      3.22 o 
   2  20   1        0.93        4.00      2.11 o 
   3  20   1       81.28       99.83      4.28 o 
  -1  21   1        9.03       12.99      1.59 o 
   0  21   1       24.98       32.31      1.96 o 
   1  21   1        5.08        8.56      1.46 o 
 -12   0   2        0.00       -1.01      1.74 o 
 -10   0   2        3.54        4.07      1.44 o 
  -8   0   2      102.39      105.52      3.46 o 
  -6   0   2      469.41      458.14      5.78 o 
  -4   0   2    10330.68     9989.38    101.78 o 
  -2   0   2    31329.45    29624.72    470.20 o 
   0   0   2    13064.65    13379.67    193.89 o 
   2   0   2      173.71      175.56      3.21 o 
   4   0   2       58.41       64.34      1.95 o 
   6   0   2      298.11      344.46      6.55 o 
   8   0   2      180.18      161.71      4.35 o 
  10   0   2       43.60       43.89      2.86 o 
  12   0   2        0.85        2.36      1.88 o 
 -12   1   2        0.09       -0.70      1.20 o 
 -11   1   2        8.18        7.22      1.38 o 
 -10   1   2        1.64        1.05      1.00 o 
  -9   1   2       45.69       48.65      1.92 o 
  -8   1   2      235.35      241.08      3.82 o 
  -7   1   2       14.09       12.79      1.00 o 
  -6   1   2      355.17      378.42      3.23 o 
  -5   1   2      683.45      641.17      8.81 o 
  -4   1   2      546.73      624.66      4.81 o 
  -3   1   2      535.30      584.99      6.10 o 
  -2   1   2    11281.92    11796.60    118.35 o 
  -1   1   2     4824.33     4600.22     46.57 o 
   0   1   2     4252.62     4044.47     42.07 o 
   1   1   2     2459.22     2359.03     24.87 o 
   2   1   2      139.33      162.33      2.82 o 
   3   1   2      251.92      214.68      2.19 o 
   4   1   2     1072.05     1038.13      9.01 o 
   5   1   2      902.93      968.76      8.53 o 
   6   1   2       29.39       38.91      1.70 o 
   7   1   2      227.59      262.79      3.97 o 
   8   1   2       38.39       33.94      1.76 o 
   9   1   2        1.67        1.56      0.96 o 
  10   1   2        0.21       -1.02      1.02 o 
  11   1   2        7.23        6.42      1.30 o 
  12   1   2        7.19        9.03      1.53 o 
 -12   2   2        0.00       -0.47      1.69 o 
 -11   2   2       16.97       16.54      1.41 o 
 -10   2   2        5.04        3.80      2.14 o 
  -9   2   2        0.01        1.42      1.05 o 
  -8   2   2      117.72      113.18      2.54 o 
  -7   2   2       28.58       28.28      0.97 o 
  -6   2   2       62.70       55.41      1.16 o 
  -5   2   2      134.14      167.74      2.01 o 
  -4   2   2      162.91      150.78      1.48 o 
  -3   2   2      217.62      335.68      3.09 o 
  -2   2   2     3567.75     3384.70     78.53 o 
  -1   2   2     1098.62     1123.62     11.42 o 
   0   2   2      136.64      151.51      1.88 o 
   1   2   2     1141.71     1161.70     14.00 o 
   2   2   2      703.15      802.26     10.43 o 
   3   2   2     2961.41     3098.36     25.74 o 
   4   2   2       74.74      107.32      1.43 o 
   5   2   2       16.26       14.05      0.63 o 
   6   2   2       46.63       51.62      1.10 o 
   7   2   2       28.61       23.09      1.25 o 
   8   2   2       19.03       16.21      1.23 o 
   9   2   2       10.69       10.10      1.58 o 
  10   2   2        6.76        5.74      1.18 o 
  11   2   2        0.65       -0.08      1.17 o 
  12   2   2        0.75        3.99      1.36 o 
 -12   3   2        0.08       -0.95      1.24 o 
 -11   3   2        1.58        2.10      1.17 o 
 -10   3   2        5.98        7.18      1.15 o 
  -9   3   2       53.83       50.39      1.88 o 
  -8   3   2        1.70        1.41      0.79 o 
  -7   3   2      215.37      199.49      2.49 o 
  -6   3   2       10.07       14.10      1.19 o 
  -5   3   2       66.86       73.83      2.43 o 
  -4   3   2       86.48       85.89      2.96 o 
  -3   3   2     1567.09     1465.56     12.76 o 
  -2   3   2      130.72      152.05      2.19 o 
  -1   3   2       78.36       94.62      1.95 o 
   0   3   2     2218.25     2237.63     22.39 o 
   1   3   2      435.37      418.32      3.70 o 
   2   3   2     1417.66     1660.56     15.33 o 
   3   3   2      356.19      324.91      3.15 o 
   4   3   2       18.45       31.99      0.83 o 
   5   3   2       13.25        8.93      0.54 o 
   6   3   2        9.93        7.09      0.58 o 
   7   3   2        9.01        7.05      0.89 o 
   8   3   2       24.14       31.57      2.01 o 
   9   3   2       33.07       29.78      1.72 o 
  10   3   2        6.45        6.33      1.18 o 
  11   3   2        0.91       -0.17      1.14 o 
  12   3   2        0.73       -0.07      1.28 o 
 -12   4   2        0.06       -1.12      1.12 o 
 -11   4   2        0.26        0.34      1.07 o 
 -10   4   2        0.44        0.25      0.96 o 
  -9   4   2       17.60       15.41      1.50 o 
  -8   4   2        3.89        3.18      0.91 o 
  -7   4   2       33.97       38.99      1.15 o 
  -6   4   2      231.41      234.28      2.71 o 
  -5   4   2       14.14       15.96      0.70 o 
  -4   4   2       30.06       24.47      0.91 o 
  -3   4   2      158.98      192.69      3.28 o 
  -2   4   2      399.20      276.21      3.11 o 
  -1   4   2      607.80      651.11      6.90 o 
   0   4   2       13.92       23.37      0.87 o 
   1   4   2      126.38      144.01      1.32 o 
   2   4   2      109.51       96.43      1.02 o 
   3   4   2      666.70      772.72      6.83 o 
   4   4   2       38.19       36.57      1.08 o 
   5   4   2        9.54        6.93      1.26 o 
   6   4   2       34.33       37.28      1.03 o 
   7   4   2       28.88       30.01      1.47 o 
   8   4   2        6.39        3.50      0.92 o 
   9   4   2       23.20       27.56      1.57 o 
  10   4   2       13.61       12.00      1.40 o 
  11   4   2       14.55       16.23      1.59 o 
 -12   5   2        3.53        4.35      1.40 o 
 -11   5   2       10.06        9.82      1.37 o 
 -10   5   2        7.50        6.37      1.16 o 
  -9   5   2       22.86       27.50      1.65 o 
  -8   5   2      248.82      250.56      3.95 o 
  -7   5   2        2.79        3.63      0.68 o 
  -6   5   2      320.90      329.73      3.54 o 
  -5   5   2        9.33       17.92      0.75 o 
  -4   5   2      393.80      359.05      4.25 o 
  -3   5   2      511.93      562.52      4.98 o 
  -2   5   2     1298.46     1212.14     12.47 o 
  -1   5   2      119.97       63.18      2.26 o 
   0   5   2     3301.46     3380.15     33.69 o 
   1   5   2      432.62      414.27      3.49 o 
   2   5   2       30.28       19.02      0.50 o 
   3   5   2      284.87      289.90      4.02 o 
   4   5   2       83.98      109.08      1.55 o 
   5   5   2       76.00       70.55      1.74 o 
   6   5   2       54.37       50.51      1.24 o 
   7   5   2       48.57       45.23      2.36 o 
   8   5   2        0.03        0.21      1.51 o 
   9   5   2       98.67      100.06      2.56 o 
  10   5   2        4.03        3.01      1.15 o 
  11   5   2       27.81       27.59      1.84 o 
 -12   6   2        7.23        9.25      1.53 o 
 -11   6   2        3.73        1.80      1.20 o 
 -10   6   2        4.71        2.97      1.21 o 
  -9   6   2       40.75       40.74      1.83 o 
  -8   6   2        8.19       10.14      0.81 o 
  -7   6   2      110.49      112.06      2.81 o 
  -6   6   2       31.55       30.42      1.01 o 
  -5   6   2       68.63       72.88      1.28 o 
  -4   6   2       23.13       31.64      0.97 o 
  -3   6   2       55.38       58.37      1.40 o 
  -2   6   2      122.43      137.69      2.72 o 
  -1   6   2      307.26      254.26      3.14 o 
   0   6   2     4264.71     4419.98     43.95 o 
   1   6   2      854.08      973.83      7.23 o 
   2   6   2     2899.62     3257.94     29.23 o 
   3   6   2        0.10        1.04      0.38 o 
   4   6   2       51.16       79.54      1.81 o 
   5   6   2      152.58      146.66      1.98 o 
   6   6   2        2.08        0.93      0.54 o 
   7   6   2       17.42       17.75      1.23 o 
   8   6   2        6.30        6.82      0.98 o 
   9   6   2       34.38       40.83      1.83 o 
  10   6   2       84.55       82.34      4.14 o 
  11   6   2        9.51        9.60      1.38 o 
 -11   7   2        2.00        0.89      1.85 o 
 -10   7   2        0.28       -0.42      1.46 o 
  -9   7   2       17.24       19.35      1.36 o 
  -8   7   2       51.61       51.39      1.43 o 
  -7   7   2       32.44       34.59      1.19 o 
  -6   7   2       92.90       94.58      1.61 o 
  -5   7   2        0.95        3.83      0.67 o 
  -4   7   2       55.52       57.81      0.99 o 
  -3   7   2      321.21      287.84      3.34 o 
  -2   7   2       34.63       31.82      0.97 o 
  -1   7   2      149.25      153.36      2.22 o 
   0   7   2       64.92       43.97      1.16 o 
   1   7   2       39.98       49.87      0.96 o 
   2   7   2       94.23       92.52      1.09 o 
   3   7   2      109.18      138.16      1.76 o 
   4   7   2        7.25        5.63      0.52 o 
   5   7   2      154.59      167.11      2.39 o 
   6   7   2        5.67        6.96      0.65 o 
   7   7   2       39.79       38.18      1.27 o 
   8   7   2        2.55        3.40      0.92 o 
   9   7   2       11.33       12.15      1.25 o 
  10   7   2        0.72        0.53      1.10 o 
  11   7   2        4.39        4.72      1.74 o 
 -11   8   2        0.02       -0.69      1.81 o 
 -10   8   2        0.91        0.94      1.53 o 
  -9   8   2       15.79       16.20      1.90 o 
  -8   8   2       51.80       50.10      1.82 o 
  -7   8   2       22.39       22.72      1.29 o 
  -6   8   2      139.27      145.41      2.07 o 
  -5   8   2       22.54       21.11      0.82 o 
  -4   8   2      267.66      273.75      2.79 o 
  -3   8   2      351.36      363.14      3.82 o 
  -2   8   2      208.78      215.82      2.92 o 
  -1   8   2      272.76      355.68      4.30 o 
   0   8   2      368.91      380.07      6.40 o 
   1   8   2      622.70      787.33      7.86 o 
   2   8   2       22.72       25.83      0.64 o 
   3   8   2       18.16       25.24      0.82 o 
   4   8   2       14.15       15.35      0.69 o 
   5   8   2      108.91       98.71      1.64 o 
   6   8   2       20.75       23.66      1.03 o 
   7   8   2        7.84        8.75      0.82 o 
   8   8   2       10.08       13.82      1.97 o 
   9   8   2       44.92       44.28      3.51 o 
  10   8   2        4.56        5.12      2.81 o 
  11   8   2       34.10       32.54      1.99 o 
 -11   9   2        6.92       11.26      2.31 o 
 -10   9   2        1.91        0.09      1.58 o 
  -9   9   2        0.15       -1.28      1.28 o 
  -8   9   2       33.47       31.78      1.62 o 
  -7   9   2        0.14        0.47      0.87 o 
  -6   9   2      176.41      169.08      6.57 o 
  -5   9   2       72.82       71.27      2.40 o 
  -4   9   2      133.70      143.65      2.28 o 
  -3   9   2        5.51        5.72      0.62 o 
  -2   9   2      132.96      149.73      2.32 o 
  -1   9   2     1894.94     1903.08     19.56 o 
   0   9   2      347.57      359.05      4.42 o 
   1   9   2      114.53      109.52      2.61 o 
   2   9   2       67.20       83.87      1.10 o 
   3   9   2      296.27      305.26      3.21 o 
   4   9   2      100.12      115.82      1.92 o 
   5   9   2       20.66       19.36      0.85 o 
   6   9   2       75.50       77.53      1.59 o 
   7   9   2       27.88       33.30      1.30 o 
   8   9   2       22.42       22.21      1.35 o 
   9   9   2       87.11       90.48      4.83 o 
  10   9   2        5.81        7.34      1.66 o 
 -11  10   2        1.13        0.16      1.76 o 
 -10  10   2        0.50       -1.62      1.76 o 
  -9  10   2        0.00       -1.00      1.00 o 
  -8  10   2        1.60        1.50      1.00 o 
  -7  10   2       10.33       12.44      1.46 o 
  -6  10   2       80.31       87.95      2.11 o 
  -5  10   2        0.00        0.06      0.72 o 
  -4  10   2       13.12       11.98      0.81 o 
  -3  10   2       10.25       15.69      2.04 o 
  -2  10   2       29.22       31.92      1.20 o 
  -1  10   2      149.44      130.72      2.92 o 
   0  10   2       83.89      106.75      2.00 o 
   1  10   2       21.39       24.26      1.09 o 
   2  10   2      345.28      355.08      4.46 o 
   3  10   2      210.93      222.07      2.18 o 
   4  10   2       41.24       42.51      1.12 o 
   5  10   2       44.57       42.29      1.26 o 
   6  10   2       89.44       82.90      1.67 o 
   7  10   2        1.16        0.13      0.70 o 
   8  10   2       10.52       10.57      0.95 o 
   9  10   2       11.60       15.05      1.38 o 
  10  10   2        1.00        0.60      1.57 o 
 -10  11   2       12.71       17.85      2.45 o 
  -9  11   2        1.27        2.28      1.30 o 
  -8  11   2        7.84        8.96      1.46 o 
  -7  11   2        1.51        2.42      0.99 o 
  -6  11   2        4.50        4.77      0.95 o 
  -5  11   2      162.11      153.46      2.84 o 
  -4  11   2        7.36       13.22      1.13 o 
  -3  11   2        8.51        6.56      0.77 o 
  -2  11   2       40.03       36.21      1.29 o 
  -1  11   2      145.58      134.35      2.37 o 
   0  11   2       87.30       71.99      1.68 o 
   1  11   2       11.03       11.97      0.84 o 
   2  11   2       41.26       41.78      1.76 o 
   3  11   2      120.91      114.22      3.35 o 
   4  11   2        0.02        0.35      1.30 o 
   5  11   2       57.72       51.53      1.31 o 
   6  11   2        7.57        6.52      0.77 o 
   7  11   2       13.91       14.93      0.96 o 
   8  11   2        7.47        9.14      1.20 o 
   9  11   2        0.37        0.89      1.49 o 
  10  11   2        1.82        2.24      1.69 o 
 -10  12   2        3.31        4.67      2.04 o 
  -9  12   2        2.09        0.85      1.13 o 
  -8  12   2        4.68        2.89      1.13 o 
  -7  12   2       24.03       29.57      1.89 o 
  -6  12   2       36.32       37.95      2.00 o 
  -5  12   2       42.85       44.12      1.72 o 
  -4  12   2      323.46      323.15      4.36 o 
  -3  12   2        1.63        2.02      0.79 o 
  -2  12   2      330.56      307.80      4.19 o 
  -1  12   2       18.25       15.95      0.97 o 
   0  12   2       39.36       43.06      1.80 o 
   1  12   2      145.23      127.66      2.35 o 
   2  12   2      506.38      496.22      6.06 o 
   3  12   2        2.08        1.17      1.72 o 
   4  12   2      209.40      196.36      3.19 o 
   5  12   2        4.91        4.14      1.40 o 
   6  12   2       17.72       15.10      1.78 o 
   7  12   2        0.38        0.64      1.28 o 
   8  12   2        2.82        3.43      1.08 o 
   9  12   2       15.91       22.84      2.20 o 
  -9  13   2        4.08        2.99      1.67 o 
  -8  13   2        0.73        0.21      1.11 o 
  -7  13   2       83.43       77.63      2.33 o 
  -6  13   2       22.49       32.05      2.17 o 
  -5  13   2      291.34      291.25      4.99 o 
  -4  13   2       44.17       54.56      2.79 o 
  -3  13   2      720.67      726.61      8.49 o 
  -2  13   2       32.59       22.11      2.17 o 
  -1  13   2      111.29      102.88      2.23 o 
   0  13   2       11.25       11.98      0.97 o 
   1  13   2       11.99        9.62      0.98 o 
   2  13   2       10.37       13.00      1.03 o 
   3  13   2       27.78       18.31      1.67 o 
   4  13   2       10.75        9.52      1.60 o 
   5  13   2       97.41       88.44      3.36 o 
   6  13   2        5.13        1.53      1.33 o 
   7  13   2       93.25       87.86      3.75 o 
   8  13   2       24.21       27.62      2.24 o 
  -9  14   2        0.77       -1.27      1.33 o 
  -8  14   2        0.90       -0.02      2.27 o 
  -7  14   2       53.28       45.74      2.03 o 
  -6  14   2        0.61        0.00      0.98 o 
  -5  14   2      314.43      307.87      4.69 o 
  -4  14   2      355.88      374.01      7.58 o 
  -3  14   2      256.81      269.25      4.05 o 
  -2  14   2      557.66      586.53      8.16 o 
  -1  14   2      275.53      287.34      4.20 o 
   0  14   2      183.77      200.69      3.33 o 
   1  14   2      275.68      251.79      3.83 o 
   2  14   2       41.03       37.59      1.59 o 
   3  14   2       82.87       75.25      2.98 o 
   4  14   2       33.47       26.93      2.17 o 
   5  14   2       12.45       10.57      1.78 o 
   6  14   2       22.26       22.90      2.01 o 
   7  14   2       15.63       17.69      2.20 o 
   8  14   2        7.70        1.35      1.81 o 
  -8  15   2        0.61       -0.01      1.41 o 
  -7  15   2        0.30        2.22      1.78 o 
  -6  15   2       31.40       30.41      2.49 o 
  -5  15   2        0.00        0.23      1.42 o 
  -4  15   2       42.91       39.31      2.70 o 
  -3  15   2       93.48       96.17      2.35 o 
  -2  15   2        3.02        3.72      0.93 o 
  -1  15   2      445.24      417.04      5.62 o 
   0  15   2       29.88       29.74      1.56 o 
   1  15   2      113.69      113.23      2.55 o 
   2  15   2        1.22       -0.03      2.07 o 
   3  15   2       36.55       38.51      2.59 o 
   4  15   2        3.51        2.17      1.53 o 
   5  15   2       53.64       49.09      2.77 o 
   6  15   2       19.96       17.48      2.22 o 
   7  15   2        8.32        7.25      2.01 o 
   8  15   2        3.10        1.33      1.88 o 
  -8  16   2        0.25       -0.21      1.90 o 
  -7  16   2       12.40        9.47      2.08 o 
  -6  16   2       20.84       20.71      2.20 o 
  -5  16   2       10.05       11.55      1.99 o 
  -4  16   2       56.11       55.31      3.09 o 
  -3  16   2       12.88       10.35      1.19 o 
  -2  16   2       29.88       29.98      1.59 o 
  -1  16   2        8.16        6.21      1.04 o 
   0  16   2        1.49        1.97      0.94 o 
   1  16   2        9.45        8.37      1.08 o 
   2  16   2        0.97        0.89      0.96 o 
   3  16   2       17.18       16.52      1.92 o 
   4  16   2        0.43        0.85      1.42 o 
   5  16   2        7.73        2.61      1.81 o 
   6  16   2        0.16        0.30      1.74 o 
   7  16   2        9.93        8.85      1.99 o 
  -7  17   2        0.31       -0.23      1.69 o 
  -6  17   2        0.02        0.30      1.78 o 
  -5  17   2        9.13        9.47      2.01 o 
  -4  17   2        2.07        2.45      1.53 o 
  -3  17   2        5.62        4.80      1.72 o 
  -2  17   2        9.58        9.09      1.69 o 
  -1  17   2       26.74       27.19      1.52 o 
   0  17   2        0.81        1.45      1.04 o 
   1  17   2        1.35        2.06      1.07 o 
   2  17   2        4.56        6.41      1.16 o 
   3  17   2        0.48        1.10      1.56 o 
   4  17   2        1.19        1.97      1.74 o 
   5  17   2        0.16       -1.08      1.60 o 
   6  17   2        1.38        0.53      1.94 o 
   7  17   2        0.28        3.82      2.08 o 
  -6  18   2        0.96       -1.17      1.83 o 
  -5  18   2        0.80       -0.41      1.62 o 
  -4  18   2       12.76       17.12      2.11 o 
  -3  18   2        0.11        1.69      1.65 o 
  -2  18   2        8.67        9.14      2.01 o 
  -1  18   2        0.19        0.25      1.00 o 
   0  18   2        1.37       -0.19      1.07 o 
   1  18   2        3.43        2.66      1.15 o 
   2  18   2        0.29        2.11      1.62 o 
   3  18   2        2.27        0.98      1.67 o 
   4  18   2        0.51        1.21      1.83 o 
   5  18   2        3.92        6.41      1.94 o 
   6  18   2        3.81        5.26      1.99 o 
  -5  19   2        0.49        0.09      1.92 o 
  -4  19   2       12.59       14.37      2.27 o 
  -3  19   2        9.63       11.92      2.11 o 
  -2  19   2        1.40        1.69      1.12 o 
  -1  19   2       13.59       13.03      1.42 o 
   0  19   2        7.10        6.30      1.29 o 
   1  19   2       18.51       25.84      1.89 o 
   2  19   2        0.44        1.46      1.69 o 
   3  19   2       25.14       35.95      2.91 o 
   4  19   2        0.07        1.28      1.99 o 
   5  19   2        4.79        4.05      2.01 o 
  -3  20   2        6.43        7.92      2.08 o 
  -2  20   2       20.64       22.68      1.64 o 
  -1  20   2        5.69        6.60      1.39 o 
   0  20   2       58.26       69.27      3.20 o 
   1  20   2       38.81       44.18      3.97 o 
   2  20   2       44.93       46.25      3.43 o 
   3  20   2       46.03       58.70      3.48 o 
   0  21   2        6.96       12.12      1.60 o 
 -11   0   3        3.70        4.87      1.81 o 
  -9   0   3        0.53       -1.14      1.14 o 
  -7   0   3      260.33      267.38      5.59 o 
  -5   0   3     2939.91     3003.73     43.15 o 
  -3   0   3     1111.97     1276.75     18.52 o 
  -1   0   3     1956.38     1784.67     25.46 o 
   1   0   3     5217.14     5951.11    188.83 o 
   3   0   3        1.69       -0.10      0.33 o 
   5   0   3      671.38      682.69      7.53 o 
   7   0   3       68.81       66.00      2.65 o 
   9   0   3        1.19        1.33      1.46 o 
  11   0   3        1.85        0.55      1.78 o 
 -12   1   3        4.99        8.70      3.75 o 
 -11   1   3        3.50        7.16      1.27 o 
 -10   1   3        0.83        0.42      0.99 o 
  -9   1   3        5.06        7.91      1.05 o 
  -8   1   3      188.10      180.77      3.23 o 
  -7   1   3       33.10       26.23      0.97 o 
  -6   1   3      307.69      357.33      3.69 o 
  -5   1   3     2560.51     2599.30     21.81 o 
  -4   1   3      157.23      147.76      1.72 o 
  -3   1   3     2793.32     2989.49     29.89 o 
  -2   1   3     1136.80     1282.95     13.12 o 
  -1   1   3      229.64      247.50      2.93 o 
   0   1   3      981.80      867.50      7.44 o 
   1   1   3      272.68      214.16      1.85 o 
   2   1   3     2548.47     2611.56     33.90 o 
   3   1   3       82.80       80.31      1.07 o 
   4   1   3     1129.77     1226.01      9.81 o 
   5   1   3      760.60      769.25      8.44 o 
   6   1   3      130.56      138.60      2.58 o 
   7   1   3        2.30       -0.25      0.76 o 
   8   1   3       18.62       16.84      1.23 o 
   9   1   3        3.82        1.98      0.98 o 
  10   1   3        0.49        0.62      1.07 o 
  11   1   3        1.33        3.27      2.43 o 
 -12   2   3        0.45        2.24      1.33 o 
 -11   2   3        0.43        0.70      1.15 o 
 -10   2   3        6.10        8.61      1.58 o 
  -9   2   3        0.47        0.08      1.08 o 
  -8   2   3        0.05        1.30      0.98 o 
  -7   2   3       69.31       59.26      1.32 o 
  -6   2   3       25.97       28.30      0.94 o 
  -5   2   3      732.04      748.43      5.82 o 
  -4   2   3      401.72      365.70      4.25 o 
  -3   2   3      794.76      849.88      8.93 o 
  -2   2   3      612.68      606.20      6.52 o 
  -1   2   3      326.05      295.87      3.44 o 
   0   2   3      587.05      514.07      4.52 o 
   1   2   3        8.75        9.67      0.37 o 
   2   2   3       21.69       11.03      0.40 o 
   3   2   3      711.04      813.25      7.43 o 
   4   2   3       19.94       12.21      0.47 o 
   5   2   3      235.88      234.79      2.63 o 
   6   2   3       73.08       67.43      2.37 o 
   7   2   3       23.76       20.16      1.20 o 
   8   2   3       42.13       38.32      1.88 o 
   9   2   3        2.73        1.64      0.97 o 
  10   2   3        0.07       -1.04      1.04 o 
  11   2   3        0.80        1.41      1.37 o 
 -12   3   3        0.05        0.03      1.36 o 
 -11   3   3       12.97       12.40      1.45 o 
 -10   3   3        5.17        7.03      1.22 o 
  -9   3   3       18.33       19.04      1.27 o 
  -8   3   3      161.29      145.04      2.83 o 
  -7   3   3       25.64       33.70      1.08 o 
  -6   3   3       81.01       83.18      1.45 o 
  -5   3   3      244.99      268.88      2.77 o 
  -4   3   3       66.39       70.87      1.13 o 
  -3   3   3      569.24      540.35      8.27 o 
  -2   3   3      719.84      697.87      7.60 o 
  -1   3   3      523.26      569.89      6.17 o 
   0   3   3       93.04      109.16      2.45 o 
   1   3   3       61.03       53.47      0.73 o 
   2   3   3      987.01     1100.49      8.13 o 
   3   3   3      131.91      111.99      2.04 o 
   4   3   3       63.30       58.93      1.08 o 
   5   3   3       28.66       27.72      0.88 o 
   6   3   3       15.92       13.98      0.68 o 
   7   3   3       68.42       60.75      1.82 o 
   8   3   3       14.95       12.53      1.16 o 
   9   3   3        0.73        0.63      1.18 o 
  10   3   3        0.66       -1.00      1.00 o 
  11   3   3        0.02        1.71      1.24 o 
 -12   4   3        1.22        1.09      1.53 o 
 -11   4   3        1.61        2.00      1.18 o 
 -10   4   3        0.25       -0.99      0.99 o 
  -9   4   3       77.12       83.22      2.32 o 
  -8   4   3        1.37        1.29      0.84 o 
  -7   4   3       83.02       67.87      2.09 o 
  -6   4   3       78.28       92.15      2.01 o 
  -5   4   3        3.55        3.04      0.56 o 
  -4   4   3      271.65      312.45      3.07 o 
  -3   4   3      564.87      502.89      4.55 o 
  -2   4   3       42.92       52.56      1.12 o 
  -1   4   3      547.90      710.60     10.68 o 
   0   4   3      235.93      232.76      2.28 o 
   1   4   3      192.88      232.02      2.02 o 
   2   4   3      573.16      571.53      4.44 o 
   3   4   3       46.90       40.63      0.71 o 
   4   4   3       28.95       26.24      0.92 o 
   5   4   3       54.13       58.90      1.39 o 
   6   4   3        0.00        0.15      0.63 o 
   7   4   3        1.51        3.24      1.43 o 
   8   4   3       16.64       14.31      1.21 o 
   9   4   3       18.34       22.56      1.49 o 
  10   4   3        0.27        1.12      1.12 o 
  11   4   3        0.88        2.45      1.65 o 
 -12   5   3        0.35       -0.70      1.22 o 
 -11   5   3        1.35        0.26      1.48 o 
 -10   5   3        0.07        0.36      1.61 o 
  -9   5   3        0.44        0.95      0.88 o 
  -8   5   3        0.57        1.08      0.64 o 
  -7   5   3       43.51       33.84      1.12 o 
  -6   5   3       20.01       22.37      0.91 o 
  -5   5   3        1.31        2.18      0.52 o 
  -4   5   3      421.79      462.74      4.29 o 
  -3   5   3      327.90      341.45      3.90 o 
  -2   5   3        1.37        6.34      0.34 o 
  -1   5   3      123.57      132.75      1.94 o 
   0   5   3      214.61      275.38      3.88 o 
   1   5   3       10.86       11.93      0.47 o 
   2   5   3      358.63      354.34      2.94 o 
   3   5   3        3.19        6.41      0.46 o 
   4   5   3        9.28       11.29      0.57 o 
   5   5   3      191.79      176.74      3.38 o 
   6   5   3       68.19       73.36      1.45 o 
   7   5   3       26.09       19.51      1.20 o 
   8   5   3      174.51      187.92      4.51 o 
   9   5   3        7.50        5.69      1.16 o 
  10   5   3       52.26       55.35      3.14 o 
  11   5   3        2.57        1.49      1.29 o 
 -11   6   3        3.85        5.72      1.90 o 
 -10   6   3        1.35        2.64      1.08 o 
  -9   6   3        1.17        4.03      2.11 o 
  -8   6   3        0.95        1.32      0.65 o 
  -7   6   3        5.86        7.60      0.90 o 
  -6   6   3       48.44       42.75      1.16 o 
  -5   6   3       22.88       20.28      0.96 o 
  -4   6   3      369.76      358.04      3.46 o 
  -3   6   3        4.33        4.08      0.45 o 
  -2   6   3     1871.52     1881.50     27.54 o 
  -1   6   3     4299.12     4828.90     48.21 o 
   0   6   3     1104.86     1139.70     11.90 o 
   1   6   3     1093.37     1277.34      9.41 o 
   2   6   3       96.78       83.40      1.04 o 
   3   6   3      213.37      235.79      2.59 o 
   4   6   3       94.63       84.41      1.81 o 
   5   6   3       51.28       59.79      1.27 o 
   6   6   3       33.56       31.04      1.07 o 
   7   6   3       32.87       38.81      1.28 o 
   8   6   3      142.41      135.73      2.95 o 
   9   6   3      210.38      224.22      4.03 o 
  10   6   3       15.89       14.10      1.42 o 
  11   6   3       52.33       52.59      2.75 o 
 -11   7   3       19.45       27.02      2.75 o 
 -10   7   3       46.24       48.65      3.16 o 
  -9   7   3        4.41        7.25      1.65 o 
  -8   7   3      107.72       91.60      2.31 o 
  -7   7   3        6.08        7.94      0.73 o 
  -6   7   3        1.32        2.93      0.75 o 
  -5   7   3       15.81       16.87      1.06 o 
  -4   7   3       54.89       76.83      1.18 o 
  -3   7   3        4.20        1.86      0.48 o 
  -2   7   3      173.97      179.69      2.56 o 
  -1   7   3      115.52      115.94      1.92 o 
   0   7   3      592.65      598.81      6.82 o 
   1   7   3        5.64        6.94      0.42 o 
   2   7   3      700.40      793.38      6.09 o 
   3   7   3        1.76        1.44      0.41 o 
   4   7   3        2.80        5.62      0.54 o 
   5   7   3        1.53        1.18      0.52 o 
   6   7   3       98.41       88.05      1.66 o 
   7   7   3        0.11        0.26      0.65 o 
   8   7   3      131.75      133.90      2.94 o 
   9   7   3        5.10        8.80      1.30 o 
  10   7   3        7.67        7.63      1.38 o 
  11   7   3        1.76        1.45      1.32 o 
 -11   8   3        0.59        1.83      1.99 o 
 -10   8   3        2.89        0.27      1.69 o 
  -9   8   3        3.53        3.20      1.53 o 
  -8   8   3       29.39       31.49      1.95 o 
  -7   8   3        3.93        3.85      0.96 o 
  -6   8   3        4.47        4.63      0.87 o 
  -5   8   3        0.00        0.99      0.56 o 
  -4   8   3        2.77        4.28      0.60 o 
  -3   8   3      279.75      278.95      3.63 o 
  -2   8   3      209.01      200.36      2.85 o 
  -1   8   3       43.31       26.81      1.00 o 
   0   8   3      481.88      542.17      6.20 o 
   1   8   3        0.33        0.50      0.62 o 
   2   8   3      157.38      178.93      1.79 o 
   3   8   3        0.50        0.11      0.39 o 
   4   8   3      157.65      167.23      2.18 o 
   5   8   3      200.64      211.52      3.13 o 
   6   8   3      133.15      137.34      2.10 o 
   7   8   3       46.73       39.59      1.29 o 
   8   8   3      195.67      188.80      3.55 o 
   9   8   3        0.95        3.23      1.16 o 
  10   8   3       36.84       33.03      3.12 o 
 -11   9   3        0.01       -0.23      1.78 o 
 -10   9   3        6.95       10.82      1.97 o 
  -9   9   3        3.29        1.67      1.05 o 
  -8   9   3        5.30        5.70      1.43 o 
  -7   9   3        1.81        2.03      0.83 o 
  -6   9   3        0.68       -0.50      0.74 o 
  -5   9   3        0.00        1.33      1.05 o 
  -4   9   3      196.40      177.76      2.71 o 
  -3   9   3      170.73      197.50      5.52 o 
  -2   9   3        2.69        3.28      0.67 o 
  -1   9   3      396.36      421.37      5.08 o 
   0   9   3      405.00      439.12      5.27 o 
   1   9   3      148.51      163.99      4.85 o 
   2   9   3      142.66      161.70      2.23 o 
   3   9   3       34.63       36.12      0.95 o 
   4   9   3        6.82        5.75      0.61 o 
   5   9   3      103.02      111.63      1.84 o 
   6   9   3       88.28       92.79      1.75 o 
   7   9   3       24.45       25.90      1.18 o 
   8   9   3       43.22       40.06      1.88 o 
   9   9   3       23.80       22.99      1.59 o 
  10   9   3       13.47       12.82      1.47 o 
 -10  10   3        0.39       -0.39      1.78 o 
  -9  10   3        7.83       11.13      1.30 o 
  -8  10   3        4.12        2.49      0.97 o 
  -7  10   3        1.82        2.52      0.92 o 
  -6  10   3        0.00       -0.07      0.78 o 
  -5  10   3       20.36       17.46      1.49 o 
  -4  10   3       27.40       20.05      1.06 o 
  -3  10   3       81.44       83.62      1.80 o 
  -2  10   3        9.71        7.55      0.73 o 
  -1  10   3      108.21       83.83      1.80 o 
   0  10   3       20.58       30.71      2.05 o 
   1  10   3      351.40      342.60      4.38 o 
   2  10   3       35.74       43.17      1.29 o 
   3  10   3        7.76        7.14      0.60 o 
   4  10   3       88.30       86.32      1.57 o 
   5  10   3       22.62       23.70      1.05 o 
   6  10   3       70.52       67.13      1.56 o 
   7  10   3        5.19        2.56      0.74 o 
   8  10   3       17.83       19.22      1.39 o 
   9  10   3        0.74        0.62      1.07 o 
  10  10   3        0.10        0.22      1.25 o 
 -10  11   3        0.94        1.97      1.92 o 
  -9  11   3        0.77       -0.03      1.08 o 
  -8  11   3        0.03       -0.42      0.99 o 
  -7  11   3       13.13       13.31      1.27 o 
  -6  11   3       36.83       37.49      1.88 o 
  -5  11   3      228.62      241.19      5.31 o 
  -4  11   3      383.10      352.40      4.61 o 
  -3  11   3       88.15       96.55      6.68 o 
  -2  11   3       68.88       55.53      1.58 o 
  -1  11   3        0.06       -0.58      0.58 o 
   0  11   3        4.64        5.30      0.77 o 
   1  11   3       27.48       25.03      1.21 o 
   2  11   3       51.29       48.02      1.47 o 
   3  11   3       40.33       48.72      1.20 o 
   4  11   3       67.03       67.25      1.84 o 
   5  11   3       17.40       14.17      1.10 o 
   6  11   3       12.81        8.96      1.03 o 
   7  11   3        5.15        8.53      0.88 o 
   8  11   3        2.29        2.24      0.86 o 
   9  11   3        1.10        0.51      1.54 o 
  10  11   3        5.06        6.75      1.94 o 
 -10  12   3        1.50        3.43      1.99 o 
  -9  12   3        1.57        0.73      1.19 o 
  -8  12   3        2.70        3.68      1.22 o 
  -7  12   3      103.51      101.14      2.61 o 
  -6  12   3        2.66        4.39      0.99 o 
  -5  12   3      235.97      242.49      5.54 o 
  -4  12   3       11.84       14.68      1.00 o 
  -3  12   3      108.12      113.79      2.28 o 
  -2  12   3      216.34      197.14      3.84 o 
  -1  12   3       12.97        9.76      0.91 o 
   0  12   3       35.49       36.19      1.39 o 
   1  12   3       80.87       76.48      1.83 o 
   2  12   3       37.58       36.83      1.40 o 
   3  12   3       14.31       13.50      1.60 o 
   4  12   3       26.36       21.35      1.26 o 
   5  12   3        0.17        0.69      1.42 o 
   6  12   3       20.21       16.83      1.22 o 
   7  12   3        2.12        2.60      1.06 o 
   8  12   3        7.78        9.43      1.78 o 
  -9  13   3        0.08        1.90      1.24 o 
  -8  13   3       88.63       90.25      2.62 o 
  -7  13   3        1.38        0.67      1.06 o 
  -6  13   3      341.63      361.86      6.49 o 
  -5  13   3        0.60        2.47      1.33 o 
  -4  13   3      249.21      257.57      3.86 o 
  -3  13   3       16.88       13.41      1.04 o 
  -2  13   3        6.23        3.80      0.87 o 
  -1  13   3       36.73       31.63      3.15 o 
   0  13   3       16.18       11.33      1.22 o 
   1  13   3       11.27       10.26      0.96 o 
   2  13   3       23.22       16.92      1.09 o 
   3  13   3       50.71       50.60      2.70 o 
   4  13   3      288.73      265.29      5.91 o 
   5  13   3       16.81       19.11      1.94 o 
   6  13   3       64.05       52.34      2.75 o 
   7  13   3        9.49       10.48      1.88 o 
   8  13   3        3.11        2.40      1.67 o 
  -9  14   3        8.84       11.01      1.48 o 
  -8  14   3       17.96       15.80      1.51 o 
  -7  14   3        2.10       -0.89      1.03 o 
  -6  14   3       15.96       16.84      1.36 o 
  -5  14   3      216.24      215.51      5.45 o 
  -4  14   3       35.98       37.39      2.56 o 
  -3  14   3      201.68      196.42      4.51 o 
  -2  14   3       47.53       37.15      1.58 o 
  -1  14   3       17.10       12.69      2.00 o 
   0  14   3        5.12        6.51      0.95 o 
   1  14   3       92.61       78.72      4.61 o 
   2  14   3        3.89        3.52      0.89 o 
   3  14   3        1.04        2.88      1.33 o 
   4  14   3       13.04        7.87      1.72 o 
   5  14   3        8.77        6.64      1.58 o 
   6  14   3       17.56       21.21      2.17 o 
   7  14   3       24.05       27.46      2.40 o 
   8  14   3        0.15       -0.32      1.67 o 
  -8  15   3        5.21        6.62      1.41 o 
  -7  15   3       16.93       16.45      1.52 o 
  -6  15   3        0.10        0.31      1.51 o 
  -5  15   3       49.80       46.20      2.75 o 
  -4  15   3       63.89       63.16      3.00 o 
  -3  15   3        9.23       10.26      2.41 o 
  -2  15   3      290.63      289.39      4.33 o 
  -1  15   3       31.28       24.36      3.65 o 
   0  15   3       45.30       47.49      3.43 o 
   1  15   3       94.73       87.43      3.11 o 
   2  15   3        2.84        3.55      2.16 o 
   3  15   3       56.21       50.73      2.72 o 
   4  15   3       29.43       32.01      2.38 o 
   5  15   3       36.13       28.33      2.27 o 
   6  15   3        0.49        0.73      1.53 o 
   7  15   3        0.35        0.07      1.69 o 
   8  15   3        0.28       -1.72      1.72 o 
  -8  16   3        0.08        2.31      1.85 o 
  -7  16   3        1.37       -0.98      1.78 o 
  -6  16   3       16.58       12.47      2.15 o 
  -5  16   3        7.09        5.81      1.67 o 
  -4  16   3       29.01       27.09      2.33 o 
  -3  16   3       11.10       10.06      1.83 o 
  -2  16   3       44.34       48.77      3.24 o 
  -1  16   3        5.21        3.96      0.98 o 
   0  16   3       11.34       13.22      1.16 o 
   1  16   3       21.96       19.67      1.32 o 
   2  16   3       25.49       30.27      1.61 o 
   3  16   3        7.33        6.82      1.65 o 
   4  16   3       27.88       22.72      2.29 o 
   5  16   3        1.53        1.74      1.62 o 
   6  16   3       19.33       20.89      2.24 o 
   7  16   3        0.36       -0.07      1.65 o 
  -7  17   3       10.07       13.36      2.20 o 
  -6  17   3        7.20        7.53      1.92 o 
  -5  17   3        1.68        2.68      1.69 o 
  -4  17   3        3.42        2.36      1.72 o 
  -3  17   3       13.47       16.03      1.85 o 
  -2  17   3        4.99        3.12      1.08 o 
  -1  17   3       40.13       43.65      1.85 o 
   0  17   3        1.04        0.71      1.66 o 
   1  17   3       34.93       40.89      1.83 o 
   2  17   3        5.96        4.64      1.78 o 
   3  17   3        2.31        3.71      1.60 o 
   4  17   3        0.28       -0.76      1.67 o 
   5  17   3        0.16       -1.53      1.53 o 
   6  17   3        3.61        1.83      1.76 o 
  -6  18   3        7.47       10.37      2.08 o 
  -5  18   3        0.97        1.35      1.72 o 
  -4  18   3        0.85        0.43      1.53 o 
  -3  18   3        3.71        4.64      1.76 o 
  -2  18   3       15.02       18.52      1.45 o 
  -1  18   3        1.85        6.95      1.57 o 
   0  18   3        0.01        1.09      1.11 o 
   1  18   3       11.10       15.40      1.40 o 
   2  18   3       24.12       22.84      2.24 o 
   3  18   3        0.34        1.51      1.78 o 
   4  18   3        6.43        6.98      1.90 o 
   5  18   3        1.50        2.20      1.99 o 
  -5  19   3        6.94        5.63      1.90 o 
  -4  19   3       17.19       16.15      2.17 o 
  -3  19   3        0.30       -0.32      1.69 o 
  -2  19   3        8.91        8.62      1.33 o 
  -1  19   3        0.00       -0.11      2.07 o 
   0  19   3       19.18       26.45      1.59 o 
   1  19   3        0.15       -1.24      1.84 o 
   2  19   3       27.56       30.75      2.72 o 
   3  19   3        0.19       -1.12      1.67 o 
   4  19   3        2.82        2.84      2.04 o 
  -3  20   3       39.63       38.47      3.07 o 
  -2  20   3       22.97       27.80      2.54 o 
  -1  20   3      110.45      113.62      4.42 o 
   0  20   3       23.57       26.75      1.80 o 
   1  20   3       90.05      109.94      4.44 o 
   2  20   3        6.17       10.41      2.31 o 
 -12   0   4        0.20       -1.74      1.74 o 
 -10   0   4        0.41       -1.46      1.46 o 
  -8   0   4       13.60       14.69      1.69 o 
  -6   0   4      441.54      458.88     35.03 o 
  -4   0   4      914.26      930.11     13.96 o 
  -2   0   4     1232.73     1213.58     17.82 o 
   0   0   4     4039.06     3234.70     32.71 o 
   2   0   4      496.11      610.67      7.68 o 
   4   0   4       48.81       40.99      1.26 o 
   6   0   4      274.56      253.53      5.50 o 
   8   0   4        6.44        5.10      1.53 o 
  10   0   4        9.28       10.50      2.01 o 
 -12   1   4        0.02        0.62      1.45 o 
 -11   1   4        5.97        8.40      1.33 o 
 -10   1   4       35.24       27.35      1.56 o 
  -9   1   4       63.87       60.53      2.00 o 
  -8   1   4      349.17      359.14      5.13 o 
  -7   1   4      310.80      287.22      3.28 o 
  -6   1   4      868.62      846.09     11.08 o 
  -5   1   4        7.50        6.88      0.66 o 
  -4   1   4      162.93      160.10      4.39 o 
  -3   1   4      152.32      139.23      2.08 o 
  -2   1   4       64.48       75.06      2.01 o 
  -1   1   4       39.58       20.78      0.79 o 
   0   1   4     1112.62     1007.52      8.62 o 
   1   1   4      180.95      162.36      3.87 o 
   2   1   4     1966.31     2091.92     15.14 o 
   3   1   4     1104.46     1286.85      9.54 o 
   4   1   4      133.28      142.61      1.53 o 
   5   1   4        0.53        0.32      0.45 o 
   6   1   4      130.60      122.00      2.47 o 
   7   1   4       10.60        8.18      1.00 o 
   8   1   4       43.18       40.82      1.87 o 
   9   1   4        0.21        0.03      1.00 o 
  10   1   4       20.29       21.62      1.55 o 
  11   1   4        1.75        1.12      2.17 o 
 -12   2   4        0.25        0.02      1.67 o 
 -11   2   4        2.23        4.84      1.29 o 
 -10   2   4        3.59        2.67      1.12 o 
  -9   2   4        0.02        0.49      1.92 o 
  -8   2   4       83.06       80.22      2.71 o 
  -7   2   4      119.29      111.57      1.82 o 
  -6   2   4      302.49      299.53      2.79 o 
  -5   2   4       13.01       15.99      0.68 o 
  -4   2   4      444.71      437.34      6.12 o 
  -3   2   4      275.99      334.86      4.01 o 
  -2   2   4       76.27       73.73      1.67 o 
  -1   2   4       35.38       19.46      0.77 o 
   0   2   4      850.34      972.28      8.34 o 
   1   2   4       26.89        5.45      0.34 o 
   2   2   4     1008.49     1106.89      9.40 o 
   3   2   4      170.61      156.47      1.59 o 
   4   2   4       60.48       72.66      1.13 o 
   5   2   4      177.19      161.06      2.08 o 
   6   2   4        3.51        1.00      0.77 o 
   7   2   4       17.89       19.68      1.24 o 
   8   2   4        4.76        4.49      0.99 o 
   9   2   4        0.12       -0.99      0.99 o 
  10   2   4        0.08        0.84      1.08 o 
  11   2   4        0.41        0.70      1.75 o 
 -12   3   4        1.66        0.40      1.29 o 
 -11   3   4        0.15       -1.12      1.12 o 
 -10   3   4        0.67        2.08      1.06 o 
  -9   3   4       28.86       37.83      1.74 o 
  -8   3   4        7.05        9.93      1.09 o 
  -7   3   4       10.39        5.65      0.67 o 
  -6   3   4        6.77        9.22      0.57 o 
  -5   3   4       15.13       11.12      0.57 o 
  -4   3   4       87.81       88.81      1.63 o 
  -3   3   4        0.54        0.85      0.45 o 
  -2   3   4       70.16       65.06      1.33 o 
  -1   3   4        2.31        3.24      1.20 o 
   0   3   4        5.09        7.31      0.41 o 
   1   3   4     1442.48     1492.07     10.93 o 
   2   3   4       67.32       75.28      0.99 o 
   3   3   4       67.69       79.94      1.06 o 
   4   3   4       59.23       52.58      0.87 o 
   5   3   4       13.59        8.65      0.58 o 
   6   3   4       11.10       10.04      0.70 o 
   7   3   4       12.28        9.66      1.02 o 
   8   3   4        2.74        2.07      1.18 o 
   9   3   4       42.72       39.10      1.88 o 
  10   3   4        0.23        0.64      1.42 o 
  11   3   4        1.36        2.14      1.28 o 
 -12   4   4        1.20        2.15      1.34 o 
 -11   4   4        4.99        7.12      1.29 o 
 -10   4   4        3.58        4.57      1.12 o 
  -9   4   4        4.09        3.63      0.99 o 
  -8   4   4       16.57       15.02      0.89 o 
  -7   4   4        5.31        4.09      0.64 o 
  -6   4   4       14.24       14.74      0.65 o 
  -5   4   4      171.30      185.77      2.26 o 
  -4   4   4      172.33      182.56      2.08 o 
  -3   4   4      117.33      136.36      2.88 o 
  -2   4   4       46.82       43.58      1.25 o 
  -1   4   4      534.74      540.67     11.38 o 
   0   4   4      693.15      715.39      6.28 o 
   1   4   4        0.22        0.35      0.29 o 
   2   4   4       20.23       21.90      0.59 o 
   3   4   4       18.25       16.81      0.76 o 
   4   4   4       17.74       17.49      0.61 o 
   5   4   4       13.93       16.49      0.86 o 
   6   4   4      411.82      421.04      4.41 o 
   7   4   4       12.63       15.52      1.22 o 
   8   4   4       17.57       14.36      1.30 o 
   9   4   4        4.25        6.49      1.22 o 
  10   4   4        4.14        1.49      1.36 o 
  11   4   4        3.27        6.01      1.51 o 
 -11   5   4       21.19       19.67      1.63 o 
 -10   5   4       17.40       16.15      1.39 o 
  -9   5   4       10.51        8.93      1.67 o 
  -8   5   4       25.61       29.16      1.15 o 
  -7   5   4        0.66        0.23      0.82 o 
  -6   5   4        4.79        2.85      1.36 o 
  -5   5   4       14.89       16.76      0.73 o 
  -4   5   4       28.55       23.66      0.83 o 
  -3   5   4        1.42        1.49      0.35 o 
  -2   5   4       73.83       89.39      2.11 o 
  -1   5   4      434.42      435.94      7.11 o 
   0   5   4        2.65        4.13      0.39 o 
   1   5   4      453.01      511.57      4.09 o 
   2   5   4      300.89      307.11      2.68 o 
   3   5   4       96.79      127.27      1.67 o 
   4   5   4        1.72        1.12      0.43 o 
   5   5   4      508.24      540.39      6.58 o 
   6   5   4        4.29        3.56      0.65 o 
   7   5   4      232.88      235.52      3.88 o 
   8   5   4       23.56       23.02      1.45 o 
   9   5   4       22.33       23.18      1.54 o 
  10   5   4        2.13        1.56      1.43 o 
  11   5   4        2.86        3.54      1.39 o 
 -11   6   4        0.28        2.97      1.78 o 
 -10   6   4        0.89       -0.37      1.62 o 
  -9   6   4       11.80        9.47      1.74 o 
  -8   6   4       11.72       10.08      0.83 o 
  -7   6   4        0.04       -0.18      0.58 o 
  -6   6   4        9.40        9.60      0.80 o 
  -5   6   4        0.88        0.52      0.43 o 
  -4   6   4     1061.99     1132.56     15.23 o 
  -3   6   4       52.20       47.59      0.91 o 
  -2   6   4     2578.54     2702.50     27.33 o 
  -1   6   4       25.51       26.03      0.96 o 
   0   6   4      505.31      541.16      7.55 o 
   1   6   4        3.03        4.47      0.35 o 
   2   6   4       70.20       71.56      1.00 o 
   3   6   4       53.60       56.25      0.92 o 
   4   6   4       42.68       35.63      1.01 o 
   5   6   4      206.85      203.67      2.57 o 
   6   6   4      391.65      368.14      4.40 o 
   7   6   4      141.29      142.30      2.86 o 
   8   6   4      157.22      150.54      3.18 o 
   9   6   4       22.19       20.46      1.59 o 
  10   6   4       61.76       61.86      2.44 o 
 -11   7   4        3.09        1.26      1.99 o 
 -10   7   4        4.15        5.97      1.78 o 
  -9   7   4        4.21        5.93      1.69 o 
  -8   7   4        0.06       -0.44      0.84 o 
  -7   7   4        2.42        4.65      0.94 o 
  -6   7   4       14.53       12.13      1.26 o 
  -5   7   4      131.89      115.72      2.06 o 
  -4   7   4       41.34       35.61      2.16 o 
  -3   7   4      174.92      146.34      2.33 o 
  -2   7   4        2.25        2.74      0.59 o 
  -1   7   4       35.42       39.36      1.74 o 
   0   7   4       11.92       16.98      1.28 o 
   1   7   4      711.86      771.65      6.82 o 
   2   7   4      107.63      124.91      1.41 o 
   3   7   4      162.53      135.21      2.16 o 
   4   7   4        1.24        0.49      0.51 o 
   5   7   4      164.55      165.96      2.28 o 
   6   7   4        2.24        3.03      0.69 o 
   7   7   4      229.90      239.32      4.15 o 
   8   7   4       32.20       35.19      3.68 o 
   9   7   4        8.79        7.10      1.27 o 
  10   7   4        3.26        3.08      1.89 o 
 -11   8   4       10.03       11.35      2.33 o 
 -10   8   4        2.31       -0.05      1.62 o 
  -9   8   4        2.50        3.16      1.04 o 
  -8   8   4       24.05       30.06      1.56 o 
  -7   8   4       18.73       20.38      1.27 o 
  -6   8   4        0.09       -0.71      0.92 o 
  -5   8   4       85.22       87.51      2.90 o 
  -4   8   4        0.33        1.46      0.59 o 
  -3   8   4      859.48      884.90      9.68 o 
  -2   8   4      455.11      494.57      5.84 o 
  -1   8   4      232.23      281.30      3.97 o 
   0   8   4      219.97      217.09      3.96 o 
   1   8   4      147.44      182.36      2.68 o 
   2   8   4        7.57        6.57      0.58 o 
   3   8   4       31.23       30.15      0.94 o 
   4   8   4      512.55      522.08      5.17 o 
   5   8   4       71.54       75.70      1.57 o 
   6   8   4       20.57       18.13      1.03 o 
   7   8   4      209.06      217.23      3.00 o 
   8   8   4        5.56        5.06      1.11 o 
   9   8   4       56.97       53.22      2.26 o 
  10   8   4        6.65        7.54      1.40 o 
 -11   9   4        1.09        0.43      1.85 o 
 -10   9   4       16.83       20.20      2.47 o 
  -9   9   4        0.42       -0.17      1.06 o 
  -8   9   4       20.91       19.50      1.35 o 
  -7   9   4        2.11        2.64      0.91 o 
  -6   9   4       10.79       12.26      1.49 o 
  -5   9   4       26.64       26.06      1.17 o 
  -4   9   4       33.18       28.04      1.93 o 
  -3   9   4       50.99       36.28      1.30 o 
  -2   9   4       13.17       10.42      0.78 o 
  -1   9   4       92.53      105.62      1.98 o 
   0   9   4      263.90      263.60      3.60 o 
   1   9   4       69.17       73.59      1.81 o 
   2   9   4       12.63       13.14      1.07 o 
   3   9   4        8.02        7.60      0.62 o 
   4   9   4      233.74      235.80      2.87 o 
   5   9   4       33.79       27.38      1.93 o 
   6   9   4      160.15      160.92      2.42 o 
   7   9   4       86.32       97.26      1.96 o 
   8   9   4       15.48       12.64      1.28 o 
   9   9   4       14.97       17.57      1.55 o 
  10   9   4        3.80        3.03      1.32 o 
 -10  10   4        0.54       -1.28      1.60 o 
  -9  10   4        1.50        3.61      1.21 o 
  -8  10   4        5.10        5.09      1.13 o 
  -7  10   4        0.01       -0.60      0.84 o 
  -6  10   4       50.54       51.56      2.49 o 
  -5  10   4        1.72        1.99      1.05 o 
  -4  10   4       91.56       82.87      1.84 o 
  -3  10   4        0.11        0.72      0.65 o 
  -2  10   4       86.08       78.97      1.75 o 
  -1  10   4       30.96       24.21      1.83 o 
   0  10   4       77.59       77.74      1.75 o 
   1  10   4       23.40       19.84      1.06 o 
   2  10   4        1.22        0.48      0.61 o 
   3  10   4       38.01       29.28      1.08 o 
   4  10   4        8.13        9.19      0.98 o 
   5  10   4        0.05       -0.46      0.77 o 
   6  10   4       24.27       22.17      1.35 o 
   7  10   4       11.45       13.35      1.25 o 
   8  10   4        5.97        5.50      1.19 o 
   9  10   4       16.94       24.29      2.37 o 
 -10  11   4        0.97       -0.55      1.69 o 
  -9  11   4        0.27        1.40      1.13 o 
  -8  11   4       25.31       26.31      1.60 o 
  -7  11   4       14.82       18.65      1.37 o 
  -6  11   4       22.99       24.67      1.90 o 
  -5  11   4        3.85        4.19      1.33 o 
  -4  11   4        1.00        1.65      0.72 o 
  -3  11   4       34.45       25.58      1.31 o 
  -2  11   4        0.20        0.92      0.65 o 
  -1  11   4       17.74       15.43      0.96 o 
   0  11   4      138.00      138.62      2.48 o 
   1  11   4       37.82       41.07      1.44 o 
   2  11   4       20.32       25.71      1.22 o 
   3  11   4        1.63        1.60      0.77 o 
   4  11   4        0.92        0.28      0.85 o 
   5  11   4       59.55       66.11      3.26 o 
   6  11   4        1.89        2.46      0.93 o 
   7  11   4        0.24       -0.17      0.99 o 
   8  11   4        1.23       -1.28      1.56 o 
   9  11   4        6.45        7.48      1.99 o 
 -10  12   4        6.60        6.80      2.22 o 
  -9  12   4       15.72       19.88      3.89 o 
  -8  12   4       30.05       29.85      1.74 o 
  -7  12   4        0.60        1.12      1.00 o 
  -6  12   4      118.68      111.95      3.73 o 
  -5  12   4        0.82        1.76      1.19 o 
  -4  12   4      170.44      146.50      2.67 o 
  -3  12   4        0.01       -0.57      0.71 o 
  -2  12   4        3.87        4.99      1.03 o 
  -1  12   4       67.45       67.50      1.84 o 
   0  12   4       81.52       73.05      1.88 o 
   1  12   4       74.87       72.95      3.44 o 
   2  12   4       77.40       81.12      2.03 o 
   3  12   4       20.12       16.36      1.72 o 
   4  12   4       15.60       11.23      1.38 o 
   5  12   4        7.33        7.52      1.04 o 
   6  12   4       27.40       26.18      1.48 o 
   7  12   4        0.04       -0.82      1.01 o 
   8  12   4       23.17       27.01      1.65 o 
  -9  13   4       58.31       52.60      2.40 o 
  -8  13   4        0.42        1.75      1.12 o 
  -7  13   4      241.31      240.84      6.11 o 
  -6  13   4        0.26        2.15      1.51 o 
  -5  13   4       97.00       89.90      3.30 o 
  -4  13   4        0.17       -0.77      0.85 o 
  -3  13   4        0.97        1.53      1.73 o 
  -2  13   4       38.46       29.83      1.56 o 
  -1  13   4       33.09       24.70      1.37 o 
   0  13   4        5.03        4.81      0.87 o 
   1  13   4      435.08      370.55      5.03 o 
   2  13   4        6.85       10.09      1.01 o 
   3  13   4      538.48      441.00      8.41 o 
   4  13   4        7.85        7.37      1.04 o 
   5  13   4       65.97       52.71      1.95 o 
   6  13   4        1.44        1.74      1.05 o 
   7  13   4        7.40        5.49      1.72 o 
   8  13   4        0.13       -1.08      1.53 o 
  -9  14   4        0.09        0.81      2.33 o 
  -8  14   4       13.54       15.98      1.56 o 
  -7  14   4       10.90        9.93      1.37 o 
  -6  14   4       90.99       93.01      3.68 o 
  -5  14   4        9.38        8.21      1.69 o 
  -4  14   4      110.06      102.68      4.88 o 
  -3  14   4        9.96        6.27      0.97 o 
  -2  14   4       10.89       14.20      1.16 o 
  -1  14   4       10.97        9.21      1.03 o 
   0  14   4       46.21       34.67      1.87 o 
   1  14   4       25.89       26.99      1.45 o 
   2  14   4        0.06        1.05      1.21 o 
   3  14   4       23.48       26.45      2.01 o 
   4  14   4       14.36       14.74      1.78 o 
   5  14   4        0.19       -0.98      1.49 o 
   6  14   4       52.12       45.31      2.93 o 
   7  14   4        0.32        1.44      1.69 o 
   8  14   4        3.60        2.63      1.81 o 
  -8  15   4       26.69       30.05      1.91 o 
  -7  15   4       10.92       16.34      1.56 o 
  -6  15   4       27.09       22.01      2.13 o 
  -5  15   4       63.53       57.74      3.11 o 
  -4  15   4        6.76        9.61      1.78 o 
  -3  15   4      129.96      124.40      2.67 o 
  -2  15   4       31.52       33.62      1.60 o 
  -1  15   4       18.88       13.34      1.49 o 
   0  15   4        0.27       -0.49      0.83 o 
   1  15   4        1.32        1.97      0.90 o 
   2  15   4        2.58        1.10      0.92 o 
   3  15   4        6.62        5.35      1.56 o 
   4  15   4        2.79       -0.34      1.51 o 
   5  15   4        7.30        7.85      1.85 o 
   6  15   4        4.97        3.23      1.74 o 
   7  15   4        0.03        3.02      1.78 o 
  -7  16   4        6.31        3.60      1.30 o 
  -6  16   4       29.03       28.56      2.65 o 
  -5  16   4       33.91       29.91      2.36 o 
  -4  16   4        3.44        1.94      1.44 o 
  -3  16   4       67.60       57.42      1.96 o 
  -2  16   4        9.96       10.01      1.13 o 
  -1  16   4        5.41        6.01      1.64 o 
   0  16   4       10.73        9.72      1.73 o 
   1  16   4       57.81       55.27      1.99 o 
   2  16   4        5.26        2.24      1.51 o 
   3  16   4       66.34       66.32      3.27 o 
   4  16   4       13.13        9.56      1.83 o 
   5  16   4        4.51        4.44      1.67 o 
   6  16   4        0.99        1.37      1.83 o 
  -6  17   4       37.38       43.29      3.20 o 
  -5  17   4        1.04        3.75      1.83 o 
  -4  17   4       32.47       33.43      2.61 o 
  -3  17   4        0.26       -0.28      0.98 o 
  -2  17   4        7.25        5.66      1.10 o 
  -1  17   4        2.16        4.41      1.03 o 
   0  17   4        0.12       -0.80      0.92 o 
   1  17   4       10.41       10.26      1.20 o 
   2  17   4        2.82        4.74      1.74 o 
   3  17   4        1.84        3.20      1.83 o 
   4  17   4        2.02       -0.73      1.72 o 
   5  17   4       16.71       19.43      2.27 o 
   6  17   4        0.35       -1.67      1.67 o 
  -5  18   4       17.30       21.07      2.43 o 
  -4  18   4        0.02        0.50      1.67 o 
  -3  18   4       21.60       22.95      1.58 o 
  -2  18   4        1.28        1.11      1.42 o 
  -1  18   4        0.01       -0.78      1.08 o 
   0  18   4        9.39       12.46      1.35 o 
   1  18   4        0.23       -1.02      1.02 o 
   2  18   4        1.01        1.30      1.78 o 
   3  18   4        0.82       -0.25      1.83 o 
   4  18   4        2.03        1.14      1.88 o 
   5  18   4       17.18       17.18      2.36 o 
  -4  19   4        1.37        3.39      1.88 o 
  -3  19   4        0.73       -1.14      1.67 o 
  -2  19   4        3.27        6.35      1.82 o 
  -1  19   4        2.94        5.48      1.28 o 
   0  19   4        0.12       -1.08      1.42 o 
   1  19   4        1.66       -1.12      1.12 o 
   2  19   4       12.37        8.28      2.01 o 
   3  19   4        1.48        1.58      2.04 o 
  -2  20   4       47.54       61.14      2.41 o 
  -1  20   4       12.31       12.81      1.85 o 
   0  20   4       20.51       26.32      1.77 o 
   1  20   4        5.32        8.40      2.24 o 
 -11   0   5        8.01       10.78      2.11 o 
  -9   0   5       48.04       40.53      2.56 o 
  -7   0   5      216.19      183.47      4.32 o 
  -5   0   5       20.04       18.60      1.42 o 
  -3   0   5      516.79      466.25      7.69 o 
   1   0   5      537.27      360.38      4.35 o 
   3   0   5       55.64       59.19      1.39 o 
   5   0   5       15.30       12.83      0.80 o 
   7   0   5        5.75        4.30      1.42 o 
   9   0   5       55.06       61.70      3.20 o 
  11   0   5        1.15       -0.57      1.74 o 
 -12   1   5        3.61        3.20      2.39 o 
 -11   1   5       12.51       11.23      1.93 o 
 -10   1   5       38.73       34.22      3.97 o 
  -9   1   5       73.55       67.76      2.12 o 
  -8   1   5       57.75       49.98      1.76 o 
  -7   1   5       99.39       91.85      1.67 o 
  -6   1   5        0.10       -0.38      0.46 o 
  -5   1   5       50.28       66.26      1.49 o 
  -4   1   5       64.85       61.91      1.41 o 
  -3   1   5      366.38      375.62      4.54 o 
  -2   1   5       15.59       16.69      0.83 o 
  -1   1   5      104.67      103.75      1.82 o 
   0   1   5     3694.80     3984.26     39.82 o 
   1   1   5       57.65       93.47      1.18 o 
   2   1   5      798.46      954.50      7.27 o 
   3   1   5      345.98      392.27      3.35 o 
   4   1   5       49.03       66.63      1.05 o 
   5   1   5       36.62       39.36      1.09 o 
   6   1   5       78.22       73.03      1.99 o 
   7   1   5       75.55       82.51      3.65 o 
   8   1   5        0.93       -0.34      0.92 o 
   9   1   5       24.19       22.44      2.08 o 
  10   1   5        5.90        6.19      1.31 o 
  11   1   5       10.31       16.17      1.73 o 
 -12   2   5        0.01        0.71      1.34 o 
 -11   2   5        7.59        5.77      1.36 o 
 -10   2   5        1.00       -0.90      1.07 o 
  -9   2   5       25.40       19.04      1.38 o 
  -8   2   5       25.72       33.05      2.69 o 
  -7   2   5      186.71      173.33      2.03 o 
  -6   2   5        0.56        0.73      0.58 o 
  -5   2   5      175.17      195.58      2.83 o 
  -4   2   5       55.04       50.43      1.34 o 
  -3   2   5       10.50        7.86      0.63 o 
  -2   2   5      297.71      309.26      3.87 o 
  -1   2   5      493.66      523.99      5.96 o 
   0   2   5      369.14      284.15      2.91 o 
   1   2   5      129.52      152.35      1.60 o 
   2   2   5     1319.02     1322.29      9.86 o 
   3   2   5      199.52      218.82      2.44 o 
   4   2   5        7.42        6.89      0.45 o 
   5   2   5       64.21       80.67      1.73 o 
   6   2   5        5.47        5.68      2.31 o 
   7   2   5       27.44       29.85      1.57 o 
   8   2   5        2.93        2.15      1.19 o 
   9   2   5       12.32       13.88      1.35 o 
  10   2   5       16.22       12.06      2.28 o 
  11   2   5        1.81        1.75      2.07 o 
 -11   3   5        1.95        3.82      1.30 o 
 -10   3   5        4.87        8.89      1.81 o 
  -9   3   5        4.08        1.92      1.05 o 
  -8   3   5       46.40       37.90      1.28 o 
  -7   3   5       39.79       34.95      1.18 o 
  -6   3   5       84.74       72.97      1.32 o 
  -5   3   5       14.95       15.85      1.20 o 
  -4   3   5       56.37       66.77      2.45 o 
  -3   3   5       43.42       31.34      1.48 o 
  -2   3   5      367.55      367.26      6.37 o 
  -1   3   5      444.94      487.04      5.63 o 
   0   3   5       50.30       60.69      2.81 o 
   1   3   5      328.52      326.75      2.85 o 
   2   3   5       17.27       19.69      0.65 o 
   3   3   5      321.56      306.53      3.00 o 
   4   3   5        6.61        6.59      0.45 o 
   5   3   5      104.65      110.80      2.15 o 
   6   3   5       29.87       24.61      3.24 o 
   7   3   5        0.07       -0.84      0.84 o 
   8   3   5       41.41       39.12      1.88 o 
   9   3   5        6.18        7.14      1.27 o 
  10   3   5        2.42        0.16      1.24 o 
 -11   4   5        4.89        5.08      2.22 o 
 -10   4   5        2.10        0.65      1.09 o 
  -9   4   5        0.09       -0.55      0.91 o 
  -8   4   5       29.89       34.39      1.29 o 
  -7   4   5       41.60       38.50      1.18 o 
  -6   4   5        0.28        0.24      0.47 o 
  -5   4   5      149.81      140.39      1.85 o 
  -4   4   5      117.46      133.99      2.22 o 
  -3   4   5       22.12       23.63      1.02 o 
  -2   4   5      220.83      233.77      5.67 o 
  -1   4   5       37.22       45.62      1.22 o 
   0   4   5        1.64        3.78      0.40 o 
   1   4   5        0.05        0.13      0.30 o 
   2   4   5      147.13      139.48      1.55 o 
   3   4   5      173.96      155.84      2.29 o 
   4   4   5      142.68      153.59      1.72 o 
   5   4   5       81.00       72.74      1.49 o 
   6   4   5        0.80        2.31      0.63 o 
   7   4   5        0.44       -1.77      2.01 o 
   8   4   5       26.51       32.39      1.69 o 
   9   4   5        2.34        3.75      1.23 o 
  10   4   5        4.95        4.90      1.29 o 
 -11   5   5        0.04       -1.51      1.67 o 
 -10   5   5        1.13        4.10      1.69 o 
  -9   5   5        1.83       -0.92      1.51 o 
  -8   5   5       10.30       11.42      0.87 o 
  -7   5   5        3.15        2.50      0.76 o 
  -6   5   5       11.98       13.30      0.98 o 
  -5   5   5       18.73       15.57      0.70 o 
  -4   5   5       45.25       47.58      1.00 o 
  -3   5   5        0.95        1.40      0.78 o 
  -2   5   5      505.38      562.18      6.48 o 
  -1   5   5      193.49      204.46      2.90 o 
   0   5   5      516.51      536.52      6.18 o 
   1   5   5       19.60       20.80      0.91 o 
   2   5   5        7.30        7.28      0.44 o 
   3   5   5        6.99        8.74      0.53 o 
   4   5   5      110.25      103.71      1.68 o 
   5   5   5       22.46       26.07      1.11 o 
   6   5   5       48.75       47.56      1.40 o 
   7   5   5        0.71        1.45      1.38 o 
   8   5   5       12.71       11.41      1.29 o 
   9   5   5       10.04       10.61      1.35 o 
  10   5   5        1.10        3.38      1.29 o 
 -11   6   5        2.42        5.01      2.13 o 
 -10   6   5        4.89        4.60      1.92 o 
  -9   6   5       12.63       11.26      1.85 o 
  -8   6   5        0.35       -0.13      1.14 o 
  -7   6   5       68.07       65.70      2.47 o 
  -6   6   5        2.88        7.99      0.79 o 
  -5   6   5      390.00      379.12      4.77 o 
  -4   6   5        7.28        8.75      0.76 o 
  -3   6   5      232.06      250.86      3.42 o 
  -2   6   5       54.72       45.23      1.34 o 
  -1   6   5      122.92      149.75      3.34 o 
   0   6   5       66.18       74.10      1.69 o 
   1   6   5       17.05       21.64      0.85 o 
   2   6   5       37.67       38.05      0.83 o 
   3   6   5        3.25        4.04      0.55 o 
   4   6   5      369.64      378.93      4.03 o 
   5   6   5       96.63       86.86      1.67 o 
   6   6   5      128.08      128.51      2.54 o 
   7   6   5      287.32      313.78      4.85 o 
   8   6   5       56.76       56.35      2.25 o 
   9   6   5       70.84       73.13      3.04 o 
  10   6   5        7.90        9.26      1.76 o 
 -11   7   5        0.73       -0.55      1.78 o 
 -10   7   5        9.78       10.98      2.04 o 
  -9   7   5        1.79        1.73      1.10 o 
  -8   7   5       33.48       33.32      1.67 o 
  -7   7   5        4.88        4.69      1.26 o 
  -6   7   5       44.35       37.37      1.97 o 
  -5   7   5       50.65       47.34      1.45 o 
  -4   7   5      207.23      215.04      3.17 o 
  -3   7   5      150.66      156.55      3.17 o 
  -2   7   5       10.54       12.51      0.81 o 
  -1   7   5      359.09      358.74      4.54 o 
   0   7   5       99.97       81.49      2.38 o 
   1   7   5       21.56       21.85      1.02 o 
   2   7   5      313.87      291.80      2.69 o 
   3   7   5       30.84       40.54      0.90 o 
   4   7   5      925.60      902.53      8.33 o 
   5   7   5      127.86      124.95      2.03 o 
   6   7   5      854.29      868.77      8.29 o 
   7   7   5       42.14       44.93      1.97 o 
   8   7   5       31.52       32.06      2.44 o 
   9   7   5       16.38       16.63      1.55 o 
  10   7   5        0.51        0.10      1.32 o 
 -11   8   5        8.04       12.06      2.43 o 
 -10   8   5        0.23       -0.43      1.85 o 
  -9   8   5        2.69        1.97      1.03 o 
  -8   8   5        0.87        0.32      0.96 o 
  -7   8   5        0.07        0.94      1.21 o 
  -6   8   5       17.12       17.05      1.51 o 
  -5   8   5       65.07       56.19      2.98 o 
  -4   8   5       26.44       26.99      1.21 o 
  -3   8   5      318.37      301.69      5.04 o 
  -2   8   5        7.86        6.98      0.74 o 
  -1   8   5       84.22       86.70      2.63 o 
   0   8   5        9.91        7.77      0.74 o 
   1   8   5      304.64      293.53      4.56 o 
   2   8   5        3.77        4.92      0.60 o 
   3   8   5      427.12      426.43      3.73 o 
   4   8   5      691.84      687.75      6.63 o 
   5   8   5       16.92       17.82      1.38 o 
   6   8   5      162.90      157.77      2.46 o 
   7   8   5        0.10       -0.76      0.76 o 
   8   8   5       30.41       26.59      1.63 o 
   9   8   5        0.00       -0.64      1.19 o 
  10   8   5        6.19        7.78      2.23 o 
 -10   9   5        0.36       -1.46      1.72 o 
  -9   9   5        0.01        0.30      1.07 o 
  -8   9   5        1.00       -0.92      0.96 o 
  -7   9   5        2.19        3.82      1.33 o 
  -6   9   5        5.00        7.16      1.30 o 
  -5   9   5        2.43        2.50      0.74 o 
  -4   9   5        0.89       -0.31      0.65 o 
  -3   9   5      110.42      119.23      2.29 o 
  -2   9   5        1.88        5.09      1.85 o 
  -1   9   5      302.31      314.40      4.23 o 
   0   9   5      107.18      124.01      2.28 o 
   1   9   5       62.93       54.09      1.93 o 
   2   9   5        3.56        2.04      0.64 o 
   3   9   5        7.54        6.03      0.66 o 
   4   9   5      173.51      179.61      3.37 o 
   5   9   5        3.16        4.58      1.57 o 
   6   9   5       23.08       26.07      1.18 o 
   7   9   5       21.57       29.10      1.27 o 
   8   9   5        0.02        0.90      1.08 o 
   9   9   5        2.11        5.58      2.83 o 
 -10  10   5        0.64        2.56      2.08 o 
  -9  10   5       16.08       22.11      1.61 o 
  -8  10   5        1.44        0.86      1.05 o 
  -7  10   5       15.44       17.96      1.74 o 
  -6  10   5       66.44       67.69      2.84 o 
  -5  10   5        2.72        2.99      0.75 o 
  -4  10   5       79.97       63.76      1.71 o 
  -3  10   5        1.08        0.77      0.78 o 
  -2  10   5        6.51        5.59      0.82 o 
  -1  10   5       30.45       30.49      1.32 o 
   0  10   5       77.42       68.39      2.25 o 
   1  10   5       21.21       24.26      1.25 o 
   2  10   5        0.19       -0.55      0.60 o 
   3  10   5        5.42        6.13      0.91 o 
   4  10   5        6.88        5.06      1.14 o 
   5  10   5       10.34        7.75      1.03 o 
   6  10   5        1.52        0.92      0.99 o 
   7  10   5       13.28       10.06      1.40 o 
   8  10   5        0.50        2.43      1.76 o 
   9  10   5        2.30        0.98      1.85 o 
 -10  11   5        0.06       -0.16      2.01 o 
  -9  11   5       25.63       28.64      1.79 o 
  -8  11   5        0.03       -1.05      1.05 o 
  -7  11   5       71.79       68.63      2.91 o 
  -6  11   5        7.06        6.82      1.42 o 
  -5  11   5       38.70       37.00      1.46 o 
  -4  11   5        9.10        6.66      1.18 o 
  -3  11   5       28.99       32.25      1.46 o 
  -2  11   5        7.48        7.11      0.87 o 
  -1  11   5       96.60      107.26      2.26 o 
   0  11   5        0.20        0.37      0.69 o 
   1  11   5        0.18        1.97      0.88 o 
   2  11   5       23.29       26.73      2.29 o 
   3  11   5        9.58        5.65      1.30 o 
   4  11   5       57.89       50.94      3.14 o 
   5  11   5        4.07        3.09      1.21 o 
   6  11   5       13.57       16.37      2.09 o 
   7  11   5        6.74        6.63      1.19 o 
   8  11   5       19.09       21.17      2.38 o 
   9  11   5        0.50        2.47      1.99 o 
  -9  12   5       15.39       17.29      1.62 o 
  -8  12   5        3.19        2.01      1.19 o 
  -7  12   5       51.50       53.66      2.88 o 
  -6  12   5        3.65        2.47      1.33 o 
  -5  12   5        0.12        1.97      1.37 o 
  -4  12   5        0.29       -0.70      0.70 o 
  -3  12   5      140.82      118.13      2.45 o 
  -2  12   5        9.78       11.12      0.99 o 
  -1  12   5      131.05      117.63      3.94 o 
   0  12   5        4.16        6.48      0.90 o 
   1  12   5       37.08       26.53      1.38 o 
   2  12   5      136.37      129.99      2.56 o 
   3  12   5       16.74       12.56      1.69 o 
   4  12   5        3.38        4.15      1.05 o 
   5  12   5       41.60       47.46      1.85 o 
   6  12   5        0.29        0.13      1.03 o 
   7  12   5        3.07        1.41      1.20 o 
   8  12   5       22.41       36.61      2.93 o 
  -9  13   5        0.30       -1.17      1.28 o 
  -8  13   5       93.54       99.14      2.75 o 
  -7  13   5        0.81        2.54      1.67 o 
  -6  13   5        3.47        5.65      1.49 o 
  -5  13   5        0.17        4.71      1.51 o 
  -4  13   5        0.63        0.41      0.83 o 
  -3  13   5        3.18        0.54      0.82 o 
  -2  13   5       38.04       38.87      2.05 o 
  -1  13   5       52.12       43.48      1.71 o 
   0  13   5      225.04      191.39      3.29 o 
   1  13   5        6.15        8.02      1.01 o 
   2  13   5      116.58       92.34      4.35 o 
   3  13   5       22.71       26.41      2.08 o 
   4  13   5       22.09       15.90      1.76 o 
   5  13   5        1.01        1.35      0.99 o 
   6  13   5        5.12        5.23      1.19 o 
   7  13   5        0.02        0.68      1.57 o 
   8  13   5        4.19        7.57      1.33 o 
  -8  14   5        0.00        0.04      1.23 o 
  -7  14   5       40.78       42.95      2.93 o 
  -6  14   5        3.45        5.61      1.60 o 
  -5  14   5       72.73       74.19      3.18 o 
  -4  14   5        5.16        5.90      1.03 o 
  -3  14   5       10.52        6.46      1.05 o 
  -2  14   5       10.58       10.17      1.08 o 
  -1  14   5       80.10       70.96      3.15 o 
   0  14   5        5.90        2.98      0.94 o 
   1  14   5       13.64        9.37      1.09 o 
   2  14   5        2.46        2.08      0.89 o 
   3  14   5       13.49        7.78      1.56 o 
   4  14   5        1.49        1.26      1.51 o 
   5  14   5       30.92       31.96      1.76 o 
   6  14   5        0.08        0.59      1.60 o 
   7  14   5        0.44        1.42      1.74 o 
  -8  15   5        2.52        4.18      2.01 o 
  -7  15   5       13.97       12.08      1.42 o 
  -6  15   5        2.75        2.65      1.72 o 
  -5  15   5       28.71       32.81      2.49 o 
  -4  15   5       21.66       26.56      1.48 o 
  -3  15   5       13.81       11.54      1.20 o 
  -2  15   5        2.39        1.07      1.49 o 
  -1  15   5        5.70        4.31      1.01 o 
   0  15   5       11.98        8.83      1.14 o 
   1  15   5       66.00       55.95      4.33 o 
   2  15   5       10.43       13.43      1.94 o 
   3  15   5       37.73       30.87      2.38 o 
   4  15   5        3.33        2.33      1.46 o 
   5  15   5       19.33       15.88      2.13 o 
   6  15   5        0.32        2.59      1.78 o 
   7  15   5        0.35        0.53      1.78 o 
  -7  16   5       16.47       15.44      1.59 o 
  -5  16   5        0.35        0.73      1.60 o 
  -4  16   5       12.23       10.78      1.88 o 
  -3  16   5        5.04        5.58      1.59 o 
  -2  16   5        9.33        7.75      2.11 o 
  -1  16   5        4.72        4.21      1.04 o 
   0  16   5        5.99        4.12      1.09 o 
   1  16   5       11.76       10.65      1.19 o 
   2  16   5        4.93        6.54      1.78 o 
   3  16   5        3.13        1.58      1.51 o 
   4  16   5        3.47        2.75      1.76 o 
   5  16   5        5.71        8.99      2.04 o 
   6  16   5        0.09       -0.82      1.81 o 
  -6  17   5        0.57        2.61      1.90 o 
  -5  17   5        5.70        7.87      1.99 o 
  -4  17   5        2.21        2.01      1.69 o 
  -3  17   5        0.03       -0.14      1.03 o 
  -2  17   5        1.05        0.59      1.06 o 
  -1  17   5        1.12        0.78      1.00 o 
   0  17   5        7.78        6.06      1.42 o 
   1  17   5        0.47        1.19      1.03 o 
   2  17   5       27.48       26.63      2.45 o 
   3  17   5        4.22        8.19      1.97 o 
   4  17   5       12.55       15.93      2.29 o 
   5  17   5        0.09       -1.53      1.74 o 
  -5  18   5        1.46        0.98      1.78 o 
  -4  18   5        4.19        3.55      1.85 o 
  -3  18   5       16.06       17.37      1.46 o 
  -2  18   5        0.08        0.27      1.11 o 
  -1  18   5       10.42       11.39      1.37 o 
   0  18   5        1.07        1.67      1.12 o 
   1  18   5        0.04        0.37      1.12 o 
   2  18   5        0.16       -1.74      1.74 o 
   3  18   5        2.77        1.67      1.76 o 
   4  18   5       15.38       20.34      2.49 o 
  -3  19   5        2.41        1.21      1.40 o 
  -2  19   5        5.02        4.53      1.45 o 
  -1  19   5        1.14        0.91      1.20 o 
   0  19   5       12.76       11.45      1.45 o 
   1  19   5       13.85       18.37      2.45 o 
   2  19   5        2.30        1.76      1.83 o 
 -10   0   6        0.15       -0.25      1.42 o 
  -8   0   6        6.43        1.33      1.33 o 
  -6   0   6       21.52       17.44      1.40 o 
  -4   0   6      270.65      282.13      5.36 o 
  -2   0   6      620.06      675.68     10.79 o 
   0   0   6     2161.24     2066.37     29.96 o 
   2   0   6       41.60       39.84      1.21 o 
   4   0   6       14.43        8.20      1.78 o 
   6   0   6       28.54       17.80      1.67 o 
   8   0   6       60.21       50.67      2.91 o 
 -11   1   6       24.24       27.85      1.84 o 
 -10   1   6       21.11       17.61      1.49 o 
  -9   1   6       64.60       56.05      2.01 o 
  -8   1   6       32.87       29.16      1.51 o 
  -7   1   6        3.58        1.81      0.55 o 
  -6   1   6       45.91       53.04      1.53 o 
  -5   1   6        0.57        1.30      0.59 o 
  -4   1   6        2.17        0.74      0.60 o 
  -3   1   6        8.37        7.50      0.67 o 
  -2   1   6      332.77      376.50      4.68 o 
  -1   1   6       56.47       52.79      1.35 o 
   0   1   6     1420.82     1660.21     17.23 o 
   1   1   6       26.00       30.24      0.79 o 
   2   1   6      334.10      378.15      3.32 o 
   3   1   6       31.84       27.73      0.77 o 
   4   1   6      300.81      291.86      2.79 o 
   5   1   6      166.94      173.20      2.92 o 
   6   1   6       10.11        5.36      0.97 o 
   7   1   6        4.88        3.15      1.02 o 
   8   1   6        6.81        3.57      1.15 o 
   9   1   6        2.65        1.96      2.00 o 
  10   1   6        1.56       -0.53      1.28 o 
 -11   2   6        5.18        6.95      1.36 o 
 -10   2   6       45.05       50.39      2.16 o 
  -9   2   6        9.63       10.78      1.20 o 
  -8   2   6      181.11      182.04      2.63 o 
  -7   2   6      154.73      133.42      2.47 o 
  -6   2   6       86.13       79.75      1.81 o 
  -5   2   6       43.99       41.58      1.36 o 
  -4   2   6       65.56       81.66      1.72 o 
  -3   2   6        1.58        3.49      1.17 o 
  -2   2   6      219.97      212.38      3.03 o 
  -1   2   6        0.03        0.01      0.78 o 
   0   2   6      254.36      253.00      3.42 o 
   1   2   6       16.25       26.24      0.76 o 
   2   2   6       46.08       49.25      1.21 o 
   3   2   6        4.34        4.85      0.45 o 
   4   2   6       78.31       79.84      1.26 o 
   5   2   6       76.11       70.16      1.48 o 
   6   2   6       49.98       47.63      1.71 o 
   7   2   6       58.81       54.14      1.91 o 
   8   2   6        4.67        2.25      1.06 o 
   9   2   6        0.43        0.99      1.14 o 
  10   2   6        0.11        0.20      1.31 o 
 -11   3   6        0.00       -1.18      1.18 o 
 -10   3   6       12.39       11.74      1.40 o 
  -9   3   6        5.08        2.54      1.06 o 
  -8   3   6       17.09       22.18      1.08 o 
  -7   3   6        0.67        3.24      0.63 o 
  -6   3   6        9.35       11.13      0.92 o 
  -5   3   6       12.51       13.00      1.37 o 
  -4   3   6        6.25        6.24      0.75 o 
  -3   3   6      341.28      333.28      4.32 o 
  -2   3   6        4.55        0.53      0.54 o 
  -1   3   6      307.75      345.23      4.39 o 
   0   3   6       53.07       35.82      1.16 o 
   1   3   6      155.17      173.59      1.85 o 
   2   3   6       56.42       54.09      0.99 o 
   3   3   6       44.31       56.35      1.05 o 
   4   3   6      315.52      310.81      2.94 o 
   5   3   6      333.75      322.09      3.65 o 
   6   3   6       69.08       76.07      2.11 o 
   7   3   6       36.49       37.85      1.81 o 
   8   3   6        9.52       11.01      1.28 o 
   9   3   6        1.91       -0.34      2.01 o 
  10   3   6        0.12        0.46      1.97 o 
 -11   4   6        3.25        3.16      1.97 o 
 -10   4   6       10.42       12.06      2.20 o 
  -9   4   6        0.24        0.57      1.03 o 
  -8   4   6       33.89       29.73      1.23 o 
  -7   4   6       40.96       38.00      1.72 o 
  -6   4   6       60.50       54.95      1.29 o 
  -5   4   6       37.08       30.44      1.69 o 
  -4   4   6      252.50      250.26      3.55 o 
  -3   4   6       24.51       21.81      1.09 o 
  -2   4   6       38.72       33.94      1.33 o 
  -1   4   6        0.33        0.64      0.55 o 
   0   4   6        0.51        0.67      0.54 o 
   1   4   6      100.26      107.79      1.40 o 
   2   4   6      322.71      344.28      3.11 o 
   3   4   6       41.01       50.34      1.00 o 
   4   4   6      102.43      103.45      1.74 o 
   5   4   6       62.14       58.44      1.40 o 
   6   4   6       12.55       12.63      1.13 o 
   7   4   6        0.03       -0.81      0.95 o 
   8   4   6        0.05        0.91      1.26 o 
   9   4   6       15.42       18.64      1.56 o 
  10   4   6        0.12        0.17      1.27 o 
 -11   5   6        0.31        1.30      1.83 o 
 -10   5   6        1.97        4.80      1.99 o 
  -9   5   6        2.35        1.60      1.65 o 
  -8   5   6        4.33        2.67      0.93 o 
  -7   5   6        6.93        6.80      1.35 o 
  -6   5   6       51.71       53.57      1.55 o 
  -5   5   6       20.97       21.57      0.88 o 
  -4   5   6      120.90      118.94      3.00 o 
  -3   5   6       68.02       56.58      3.59 o 
  -2   5   6      407.08      411.96      5.14 o 
  -1   5   6        0.07        0.19      0.96 o 
   0   5   6      205.84      227.68      3.25 o 
   1   5   6       91.36       92.91      1.46 o 
   2   5   6       59.07       58.14      1.04 o 
   3   5   6      267.50      257.10      2.56 o 
   4   5   6      651.28      633.50      6.18 o 
   5   5   6      108.56      116.63      1.97 o 
   6   5   6       75.82       76.83      2.00 o 
   7   5   6        2.17        2.57      2.02 o 
   8   5   6       13.62       12.41      1.34 o 
   9   5   6        0.06       -0.26      1.40 o 
  10   5   6        1.65        0.23      1.34 o 
 -11   6   6        3.75        5.90      2.27 o 
 -10   6   6        2.28        0.89      1.72 o 
  -9   6   6       11.04       15.63      1.35 o 
  -8   6   6        5.53        8.36      1.14 o 
  -7   6   6       14.20       10.73      1.49 o 
  -6   6   6       66.75       57.34      1.59 o 
  -5   6   6        3.42        1.85      0.70 o 
  -4   6   6      287.44      302.34      4.11 o 
  -3   6   6       41.84       39.91      1.83 o 
  -2   6   6      163.15      167.22      2.77 o 
  -1   6   6       41.94       45.87      1.97 o 
   0   6   6      566.35      560.45      6.63 o 
   1   6   6       13.45       12.53      0.63 o 
   2   6   6        1.33        0.36      0.48 o 
   3   6   6      138.66      145.69      1.78 o 
   4   6   6      373.61      367.09      4.02 o 
   5   6   6       18.78       16.44      0.93 o 
   6   6   6      169.40      165.69      2.53 o 
   7   6   6       24.11       26.86      1.66 o 
   8   6   6        7.09        3.45      1.22 o 
   9   6   6        2.26        3.77      1.34 o 
  10   6   6        6.10        7.22      1.46 o 
 -11   7   6        2.07        4.10      2.20 o 
 -10   7   6        0.01        1.30      1.74 o 
  -9   7   6        4.55        3.97      1.11 o 
  -8   7   6        1.29        1.04      0.89 o 
  -7   7   6       42.39       46.82      2.45 o 
  -6   7   6        0.00       -0.72      0.72 o 
  -5   7   6       57.07       46.68      1.54 o 
  -4   7   6        0.58        1.10      0.65 o 
  -3   7   6      141.71      150.26      2.60 o 
  -2   7   6       23.61       25.98      1.48 o 
  -1   7   6       82.46       91.74      2.75 o 
   0   7   6       28.80       26.84      1.81 o 
   1   7   6      111.65      108.64      3.04 o 
   2   7   6       59.96       61.11      1.77 o 
   3   7   6     1413.19     1387.43     15.47 o 
   4   7   6      145.55      141.29      3.02 o 
   5   7   6      469.18      489.95      5.17 o 
   6   7   6      108.93      112.94      2.08 o 
   7   7   6       30.94       24.64      2.19 o 
   8   7   6        6.51        3.85      1.24 o 
   9   7   6        0.02        2.16      1.96 o 
 -10   8   6        5.72        7.92      2.24 o 
  -9   8   6        1.25        0.70      2.19 o 
  -8   8   6        2.34        0.60      0.96 o 
  -7   8   6       33.84       36.52      2.33 o 
  -6   8   6       20.01       22.42      1.74 o 
  -5   8   6       22.13       21.50      1.19 o 
  -4   8   6       18.38       24.52      1.27 o 
  -3   8   6        5.92       10.09      0.89 o 
  -2   8   6        3.85        3.39      0.70 o 
  -1   8   6      108.78      117.61      4.05 o 
   0   8   6      247.95      229.33      3.39 o 
   1   8   6      216.43      215.75      6.64 o 
   2   8   6      217.60      214.24      3.24 o 
   3   8   6       57.96       56.34      1.38 o 
   4   8   6       18.74       20.59      1.24 o 
   5   8   6       38.19       42.23      1.39 o 
   6   8   6       41.65       44.60      1.47 o 
   7   8   6       50.25       60.04      2.14 o 
   8   8   6       14.13       12.60      1.44 o 
   9   8   6        4.22        6.14      1.51 o 
 -10   9   6        4.56        6.29      2.06 o 
  -9   9   6        2.51        2.64      1.18 o 
  -8   9   6        1.47        1.26      1.01 o 
  -7   9   6       15.46       14.53      1.62 o 
  -6   9   6       13.53       18.14      1.67 o 
  -5   9   6       48.95       43.61      1.53 o 
  -4   9   6       49.71       46.54      1.62 o 
  -3   9   6      145.71      150.25      2.71 o 
  -2   9   6        8.75       10.92      0.96 o 
  -1   9   6      148.80      135.35      3.59 o 
   0   9   6      140.99      142.76      3.12 o 
   1   9   6        0.85        0.94      0.72 o 
   2   9   6       54.12       50.17      1.54 o 
   3   9   6        0.83        0.30      0.87 o 
   4   9   6       63.36       64.83      2.01 o 
   5   9   6        0.81       -0.31      0.94 o 
   6   9   6        1.09        0.42      0.94 o 
   7   9   6       10.66       12.24      1.30 o 
   8   9   6        1.71        3.71      1.92 o 
   9   9   6       10.07        9.18      2.11 o 
 -10  10   6        8.39        9.50      2.33 o 
  -9  10   6        0.41        0.24      1.12 o 
  -8  10   6        7.12        5.86      1.25 o 
  -7  10   6        0.24       -0.78      1.30 o 
  -6  10   6        4.51        5.47      1.37 o 
  -5  10   6       76.38       59.92      2.36 o 
  -4  10   6        3.29        1.55      0.80 o 
  -3  10   6      169.55      150.36      4.33 o 
  -2  10   6        3.72        3.59      1.52 o 
  -1  10   6       16.08       15.05      1.04 o 
   0  10   6       60.34       56.78      1.68 o 
   1  10   6       18.59       25.59      1.35 o 
   2  10   6        0.44        0.83      0.75 o 
   3  10   6        4.29        5.93      1.44 o 
   4  10   6       12.64       10.42      1.52 o 
   5  10   6        2.76        3.41      1.04 o 
   6  10   6        8.96       12.30      3.05 o 
   7  10   6       13.64       13.60      1.36 o 
   8  10   6        0.02       -0.07      1.78 o 
  -9  11   6        2.04        1.46      1.18 o 
  -8  11   6       11.75       14.00      1.38 o 
  -7  11   6        1.88        1.12      1.49 o 
  -6  11   6        3.09        4.37      1.53 o 
  -5  11   6       10.91       10.20      1.03 o 
  -4  11   6       31.60       33.31      2.78 o 
  -3  11   6       24.80       23.17      1.78 o 
  -2  11   6        6.22        6.85      0.95 o 
  -1  11   6        4.21        5.61      0.89 o 
   0  11   6       16.18       18.14      1.16 o 
   1  11   6       10.36       12.87      1.18 o 
   2  11   6       36.58       37.89      1.51 o 
   3  11   6        6.72        3.80      1.30 o 
   4  11   6       15.72       17.71      1.29 o 
   5  11   6       71.32       76.44      2.30 o 
   6  11   6       13.67       11.81      1.28 o 
   7  11   6       56.79       68.99      2.35 o 
   8  11   6       11.12       12.40      2.24 o 
  -9  12   6        7.35       10.84      1.47 o 
  -8  12   6       12.73       13.73      1.44 o 
  -7  12   6        0.81        0.16      1.53 o 
  -6  12   6        3.08        2.49      1.37 o 
  -5  12   6        1.83        3.69      0.91 o 
  -4  12   6        1.20       -0.78      0.78 o 
  -3  12   6        0.27       -0.26      0.83 o 
  -2  12   6        0.46        0.17      0.87 o 
  -1  12   6       40.85       28.60      1.45 o 
   0  12   6        1.93        2.05      1.42 o 
   1  12   6       82.85       79.78      2.05 o 
   2  12   6        1.46        1.81      0.81 o 
   3  12   6        1.31        0.89      1.42 o 
   4  12   6       10.75        7.27      1.18 o 
   5  12   6       11.58       12.85      1.33 o 
   6  12   6        6.31        4.71      1.74 o 
   7  12   6       35.63       36.29      5.46 o 
   8  12   6        0.40        3.23      1.97 o 
  -8  13   6        0.23        0.46      1.26 o 
  -7  13   6        9.58        6.75      1.81 o 
  -6  13   6        0.06        1.30      1.40 o 
  -5  13   6        1.99       -0.16      1.42 o 
  -4  13   6        0.63        0.42      0.89 o 
  -3  13   6        5.80        4.87      1.01 o 
  -2  13   6        0.48       -0.03      0.89 o 
  -1  13   6      185.13      159.76      3.04 o 
   0  13   6       27.59       39.62      1.69 o 
   1  13   6      214.85      188.77      3.33 o 
   2  13   6       42.93       49.17      1.78 o 
   3  13   6       70.92       68.66      3.02 o 
   4  13   6       53.18       56.09      2.81 o 
   5  13   6        0.99        1.37      1.13 o 
   6  13   6        5.56        4.48      1.25 o 
   7  13   6        0.94       -0.91      1.18 o 
  -8  14   6       15.02       18.73      1.70 o 
  -7  14   6        4.40        1.17      1.58 o 
  -6  14   6        6.70        5.58      1.62 o 
  -5  14   6        8.96        5.93      1.58 o 
  -4  14   6       46.12       49.47      1.92 o 
  -3  14   6       12.54       11.58      1.21 o 
  -2  14   6       57.74       53.39      1.97 o 
  -1  14   6       49.05       38.00      2.83 o 
   0  14   6        2.89        1.31      0.93 o 
   1  14   6       43.08       31.07      1.72 o 
   2  14   6       75.43       80.67      3.39 o 
   3  14   6       16.28       14.12      1.85 o 
   4  14   6        8.62        6.68      1.62 o 
   5  14   6        2.37        3.78      1.72 o 
   6  14   6        1.08        1.51      1.23 o 
  -7  15   6       13.30       13.43      2.24 o 
  -6  15   6        6.18        5.10      1.72 o 
  -5  15   6       24.06       18.35      2.01 o 
  -4  15   6        0.49       -0.92      0.92 o 
  -3  15   6        5.51        2.82      1.06 o 
  -2  15   6       15.73       12.85      1.27 o 
  -1  15   6        0.20        1.48      1.02 o 
   0  15   6       12.68       12.50      2.71 o 
   1  15   6       24.90       31.18      1.88 o 
   2  15   6        2.50        0.92      1.42 o 
   3  15   6       13.10       17.44      2.13 o 
   4  15   6        7.69        7.85      1.90 o 
   5  15   6        2.89        4.39      1.88 o 
   6  15   6        0.27       -0.53      1.74 o 
  -6  16   6        3.52        4.00      1.74 o 
  -5  16   6        8.50        7.78      1.78 o 
  -4  16   6        8.88        9.29      1.21 o 
  -3  16   6        0.01        0.16      0.94 o 
  -2  16   6        0.56        2.06      1.07 o 
  -1  16   6        5.27        3.24      1.10 o 
   0  16   6       14.84       14.58      1.35 o 
   1  16   6       11.71       13.09      2.38 o 
   2  16   6        0.00        0.82      1.69 o 
   3  16   6        0.04       -1.10      1.53 o 
   4  16   6        2.98        7.62      1.99 o 
   5  16   6        0.20        0.66      1.81 o 
  -5  17   6       10.20        9.82      1.92 o 
  -4  17   6       11.52       13.36      2.13 o 
  -3  17   6        2.54        2.04      1.13 o 
  -2  17   6        1.79        1.75      1.07 o 
  -1  17   6       16.94       16.82      1.46 o 
   0  17   6        6.52        4.92      1.16 o 
   1  17   6       16.79       15.54      1.39 o 
   2  17   6        7.32        3.62      1.94 o 
   3  17   6        0.58       -0.76      1.62 o 
   4  17   6        3.65        2.24      1.92 o 
  -4  18   6       19.34       19.47      2.38 o 
  -3  18   6        1.03        1.26      1.19 o 
  -2  18   6        2.48        1.07      1.28 o 
  -1  18   6        2.06        2.01      2.22 o 
   0  18   6        0.00       -1.11      1.11 o 
   1  18   6        9.65        6.54      1.90 o 
   2  18   6        2.71        2.36      1.99 o 
   3  18   6       20.98       27.53      2.75 o 
  -1  19   6        0.10       -0.47      1.21 o 
   0  19   6        2.40        2.27      1.70 o 
 -11   0   7        0.12        1.81      1.83 o 
  -9   0   7       26.91       22.63      2.11 o 
  -7   0   7       14.94       12.61      1.46 o 
  -5   0   7      120.32      101.77      2.93 o 
  -3   0   7      258.30      284.62      5.54 o 
  -1   0   7        3.17        7.96      1.03 o 
   1   0   7      119.74       80.55      1.76 o 
   3   0   7       59.51       32.78      3.17 o 
   5   0   7       56.92       53.64      2.63 o 
   7   0   7      102.89       98.05      3.71 o 
   9   0   7       68.11       63.21      3.55 o 
 -11   1   7        4.77        5.42      1.38 o 
 -10   1   7       12.01        7.68      1.31 o 
  -9   1   7       12.66       13.13      1.33 o 
  -8   1   7        0.33       -0.90      0.90 o 
  -7   1   7        3.20        1.57      0.66 o 
  -6   1   7        9.99        8.37      0.91 o 
  -5   1   7        4.78        3.42      0.77 o 
  -4   1   7       79.64       76.52      1.81 o 
  -3   1   7        1.72       -0.18      0.58 o 
  -2   1   7      630.53      655.65     11.33 o 
  -1   1   7       12.07        6.20      0.72 o 
   0   1   7       13.58       40.00      1.46 o 
   1   1   7       73.92       75.93      1.23 o 
   2   1   7        5.83        6.66      0.54 o 
   3   1   7      206.03      221.75      2.34 o 
   4   1   7       43.23       35.65      0.98 o 
   5   1   7       47.34       53.69      1.87 o 
   6   1   7       56.38       53.87      1.92 o 
   7   1   7        7.96        9.44      2.53 o 
   8   1   7        4.75        3.35      1.21 o 
   9   1   7        2.11        3.20      2.45 o 
 -11   2   7       17.70       14.04      1.62 o 
 -10   2   7        3.73        4.49      1.19 o 
  -9   2   7       11.70        5.52      1.11 o 
  -8   2   7       25.45       24.46      1.13 o 
  -7   2   7       13.32       15.30      0.88 o 
  -6   2   7       66.29       57.73      1.70 o 
  -5   2   7       43.76       40.48      1.92 o 
  -4   2   7       65.95       79.29      1.87 o 
  -3   2   7       17.82       23.43      1.19 o 
  -2   2   7      396.45      436.90      5.45 o 
  -1   2   7       66.37       71.38      3.83 o 
   0   2   7      192.08      179.08      4.95 o 
   1   2   7       58.85       71.22      1.18 o 
   2   2   7       23.41       26.83      0.83 o 
   3   2   7        3.91        7.56      0.71 o 
   4   2   7       71.06       49.00      1.11 o 
   5   2   7       84.39       72.67      1.57 o 
   6   2   7       65.79       59.51      1.99 o 
   7   2   7       10.64       11.80      1.93 o 
   8   2   7        7.90        5.20      1.26 o 
   9   2   7        0.19       -0.54      1.12 o 
 -11   3   7        5.88        1.40      1.97 o 
 -10   3   7        2.94        2.06      1.78 o 
  -9   3   7        5.69        5.01      1.14 o 
  -8   3   7        2.42        0.58      0.76 o 
  -7   3   7        4.53        3.07      1.02 o 
  -6   3   7        0.13        0.71      0.74 o 
  -5   3   7        0.05       -0.29      0.70 o 
  -4   3   7       32.15       30.51      1.31 o 
  -3   3   7      117.92      114.77      2.27 o 
  -2   3   7      107.22       95.36      2.79 o 
  -1   3   7      206.24      216.66      3.23 o 
   0   3   7       56.52       52.90      3.23 o 
   1   3   7       31.04       25.75      0.92 o 
   2   3   7        6.52        6.90      0.55 o 
   3   3   7        3.71        5.32      0.56 o 
   4   3   7        0.09        1.41      0.66 o 
   5   3   7        0.97        0.85      0.65 o 
   6   3   7        7.35        2.73      0.97 o 
   7   3   7        5.71        6.06      2.13 o 
   8   3   7       17.97       20.00      2.40 o 
   9   3   7       13.27       12.81      1.45 o 
 -11   4   7        0.02        1.01      1.97 o 
 -10   4   7        0.42        0.57      1.74 o 
  -9   4   7       12.34       11.53      2.01 o 
  -8   4   7        5.39        7.76      1.44 o 
  -7   4   7       27.82       25.26      1.84 o 
  -6   4   7        4.72        5.58      0.80 o 
  -5   4   7       32.45       32.49      1.37 o 
  -4   4   7       54.75       63.16      1.72 o 
  -3   4   7      108.93      102.41      3.07 o 
  -2   4   7        8.60        9.90      0.84 o 
  -1   4   7      102.35      115.15      2.23 o 
   0   4   7        9.28        8.10      0.78 o 
   1   4   7      200.46      198.74      2.43 o 
   2   4   7       11.34       13.17      0.71 o 
   3   4   7        8.91        4.94      0.56 o 
   4   4   7        5.07        7.15      0.77 o 
   5   4   7        6.11        3.91      0.75 o 
   6   4   7        3.03        2.39      1.01 o 
   7   4   7       30.43       26.99      1.60 o 
   8   4   7        7.00        6.83      1.28 o 
   9   4   7        1.35        2.62      1.29 o 
 -11   5   7        1.27       -1.90      1.90 o 
 -10   5   7        0.15        0.11      1.65 o 
  -9   5   7       11.14       12.78      1.30 o 
  -8   5   7       10.85       13.04      1.65 o 
  -7   5   7       38.93       29.59      2.15 o 
  -6   5   7       12.40       11.61      1.36 o 
  -5   5   7        4.14        2.86      1.10 o 
  -4   5   7        4.72        8.92      2.88 o 
  -3   5   7      164.22      155.38      2.72 o 
  -2   5   7       66.56       76.07      2.71 o 
  -1   5   7       56.62       62.79      1.66 o 
   0   5   7        0.60        0.68      0.66 o 
   1   5   7      255.44      251.68      2.88 o 
   2   5   7        7.11        5.19      0.65 o 
   3   5   7       52.70       53.85      1.13 o 
   4   5   7        9.10       10.08      0.82 o 
   5   5   7        5.91        2.36      0.75 o 
   6   5   7        6.08        5.61      1.58 o 
   7   5   7       11.14        9.24      1.80 o 
   8   5   7       17.85       19.38      1.54 o 
   9   5   7        0.09       -0.69      1.25 o 
 -10   6   7       18.54       23.13      2.47 o 
  -9   6   7       14.91       14.60      1.36 o 
  -8   6   7       30.86       30.23      2.27 o 
  -7   6   7      111.45      102.49      3.32 o 
  -6   6   7       26.05       20.94      2.08 o 
  -5   6   7       82.68       86.79      2.03 o 
  -4   6   7       53.29       43.78      2.04 o 
  -3   6   7       29.84       32.36      1.42 o 
  -2   6   7      112.77      108.02      2.22 o 
  -1   6   7       11.28       11.33      0.99 o 
   0   6   7        0.81        0.77      1.34 o 
   1   6   7        2.41        0.65      0.66 o 
   2   6   7       21.88       17.08      1.09 o 
   3   6   7        9.75        9.96      0.67 o 
   4   6   7       38.40       36.63      1.30 o 
   5   6   7      109.69      106.43      2.68 o 
   6   6   7        8.48        9.54      0.94 o 
   7   6   7       11.29       10.01      1.31 o 
   8   6   7        0.17       -1.15      1.16 o 
   9   6   7       23.33       24.62      3.59 o 
 -10   7   7        5.16        4.44      1.92 o 
  -9   7   7        5.18        6.04      1.19 o 
  -8   7   7       21.48       19.43      1.81 o 
  -7   7   7       38.44       38.37      2.29 o 
  -6   7   7        3.13        3.49      0.90 o 
  -5   7   7       19.61       20.85      1.15 o 
  -4   7   7        1.02        1.34      0.78 o 
  -3   7   7       35.55       45.41      2.31 o 
  -2   7   7      166.12      186.73      4.33 o 
  -1   7   7      303.22      312.55      5.99 o 
   0   7   7     1054.82     1073.63     24.59 o 
   1   7   7      607.51      646.42      8.98 o 
   2   7   7     2637.04     2649.83     35.59 o 
   3   7   7      325.46      334.95      3.83 o 
   4   7   7      690.23      705.38      8.60 o 
   5   7   7       72.51       76.51      2.02 o 
   6   7   7       53.11       53.19      1.60 o 
   7   7   7       21.73       22.42      2.38 o 
   8   7   7        1.75       -0.26      1.08 o 
   9   7   7        2.96        3.45      1.40 o 
 -10   8   7        0.03       -0.80      1.74 o 
  -9   8   7       25.65       27.85      1.74 o 
  -8   8   7        0.00        1.03      1.44 o 
  -7   8   7       65.56       64.76      2.95 o 
  -6   8   7        0.96        1.22      0.88 o 
  -5   8   7      142.71      138.09      2.67 o 
  -4   8   7       26.53       32.50      2.17 o 
  -3   8   7       67.61       65.49      2.65 o 
  -2   8   7       25.33       26.18      1.36 o 
  -1   8   7      153.71      161.46      2.86 o 
   0   8   7       10.44       11.69      0.96 o 
   1   8   7      120.20      110.26      2.32 o 
   2   8   7       46.37       51.04      1.65 o 
   3   8   7        0.14       -1.05      1.05 o 
   4   8   7       18.98       18.88      1.44 o 
   5   8   7       86.38       85.06      2.53 o 
   6   8   7        1.31        2.88      1.02 o 
   7   8   7        0.00       -1.46      1.46 o 
   8   8   7        4.83        6.75      2.13 o 
 -10   9   7        3.64        4.12      2.08 o 
  -9   9   7        0.41        0.29      1.14 o 
  -8   9   7        0.43        1.21      1.49 o 
  -7   9   7        0.08       -1.35      1.35 o 
  -6   9   7        0.02        0.33      0.84 o 
  -5   9   7        0.00       -0.78      0.78 o 
  -4   9   7        7.66        6.25      0.94 o 
  -3   9   7        3.27        1.91      1.48 o 
  -2   9   7        7.79       10.01      1.30 o 
  -1   9   7        3.27        3.54      0.83 o 
   0   9   7       49.49       53.23      1.66 o 
   1   9   7        0.70        1.00      0.78 o 
   2   9   7       20.31       24.88      1.57 o 
   3   9   7       13.07       10.94      2.15 o 
   4   9   7        0.42       -0.41      0.97 o 
   5   9   7       20.96       24.89      2.54 o 
   6   9   7        8.86        6.39      3.19 o 
   7   9   7        7.78        2.13      1.81 o 
   8   9   7        0.05        1.76      1.94 o 
  -9  10   7        3.51        1.60      1.14 o 
  -8  10   7        1.34        0.50      1.56 o 
  -7  10   7        0.92        1.30      1.46 o 
  -6  10   7        1.16        2.08      1.44 o 
  -5  10   7        0.63        0.22      0.83 o 
  -4  10   7       18.10       19.08      1.20 o 
  -3  10   7       10.28       12.68      1.13 o 
  -2  10   7       16.84       14.86      1.09 o 
  -1  10   7       23.12       26.03      2.41 o 
   0  10   7        0.06        0.06      1.22 o 
   1  10   7        0.56       -0.15      0.75 o 
   2  10   7        2.63        0.61      0.76 o 
   3  10   7       22.25       20.80      1.78 o 
   4  10   7        2.21        1.84      1.04 o 
   5  10   7       18.96       22.81      1.47 o 
   6  10   7        0.52       -1.00      1.06 o 
   7  10   7        1.12        0.02      1.78 o 
   8  10   7        2.51        2.88      1.83 o 
  -9  11   7        5.18        5.30      1.91 o 
  -8  11   7        1.53        0.09      1.60 o 
  -7  11   7        2.74        2.20      1.46 o 
  -6  11   7        0.49       -0.02      1.40 o 
  -5  11   7        1.95        3.05      1.01 o 
  -4  11   7        2.85        2.01      0.94 o 
  -3  11   7       10.95        9.33      1.11 o 
  -2  11   7        2.41        5.61      1.00 o 
  -1  11   7        7.55       10.00      1.02 o 
   0  11   7        0.26       -0.78      0.78 o 
   1  11   7        2.77        2.40      0.90 o 
   2  11   7        0.25        0.24      0.82 o 
   3  11   7        5.23        3.46      1.46 o 
   4  11   7       28.82       38.39      1.88 o 
   5  11   7       11.50        9.82      1.29 o 
   6  11   7        0.09       -1.09      1.09 o 
   7  11   7        2.46        1.46      1.21 o 
  -8  12   7        0.00        1.44      1.67 o 
  -7  12   7        1.64        2.06      1.65 o 
  -6  12   7        0.02       -0.09      1.51 o 
  -5  12   7       38.37       34.84      1.66 o 
  -4  12   7       13.29       15.06      1.24 o 
  -3  12   7       70.28       66.83      2.05 o 
  -2  12   7      144.13      144.26      2.94 o 
  -1  12   7       10.20        6.90      1.06 o 
   0  12   7       40.47       43.64      1.77 o 
   1  12   7       26.06       28.86      1.76 o 
   2  12   7        0.78        1.29      0.87 o 
   3  12   7       14.37        9.13      1.74 o 
   4  12   7       24.57       22.65      2.13 o 
   5  12   7        0.01       -0.29      1.12 o 
   6  12   7       46.52       49.96      2.84 o 
   7  12   7       11.13       13.75      1.54 o 
  -8  13   7        0.20        2.36      1.67 o 
  -7  13   7        1.47        1.69      1.69 o 
  -6  13   7        9.31        7.21      1.69 o 
  -5  13   7        7.58        7.56      1.16 o 
  -4  13   7       17.32       19.77      1.38 o 
  -3  13   7        2.81        1.22      0.99 o 
  -2  13   7      134.05      125.79      2.72 o 
  -1  13   7        6.69        6.69      1.10 o 
   0  13   7       31.84       30.07      1.57 o 
   1  13   7        0.07        0.69      0.90 o 
   2  13   7        3.13        7.46      1.72 o 
   3  13   7       12.90       14.76      1.99 o 
   4  13   7        0.81       -1.35      1.35 o 
   5  13   7        1.81        0.73      1.46 o 
   6  13   7       16.60       18.27      1.60 o 
  -7  14   7        2.70        3.52      1.72 o 
  -6  14   7        0.47        3.55      1.76 o 
  -5  14   7       13.65        8.79      1.76 o 
  -4  14   7        5.19        3.75      1.12 o 
  -3  14   7       12.99        9.60      1.24 o 
  -2  14   7       24.90       25.45      1.46 o 
  -1  14   7        0.54        2.85      1.13 o 
   0  14   7        8.40        6.24      1.07 o 
   1  14   7        4.80        4.33      1.08 o 
   2  14   7        0.00        1.67      1.46 o 
   3  14   7        5.95        8.51      1.90 o 
   4  14   7       10.70       14.80      2.08 o 
   5  14   7        0.80        1.44      1.69 o 
   6  14   7       17.49       18.29      1.69 o 
  -6  15   7        0.13        1.44      1.78 o 
  -5  15   7        6.64        7.37      1.92 o 
  -4  15   7        1.98        1.33      1.06 o 
  -3  15   7        6.73        5.69      1.21 o 
  -2  15   7       12.65       10.46      1.51 o 
  -1  15   7        0.22       -0.29      1.19 o 
   0  15   7       15.52       11.68      1.26 o 
   1  15   7       16.82       11.08      1.28 o 
   2  15   7       21.78       25.42      2.27 o 
   3  15   7       19.10       20.18      2.29 o 
   4  15   7        6.44        8.72      2.01 o 
   5  15   7        6.83        9.13      2.04 o 
  -5  16   7        4.47        8.58      2.01 o 
  -4  16   7        6.28        7.49      1.28 o 
  -3  16   7        3.47        2.63      1.11 o 
  -2  16   7        9.78        9.48      1.32 o 
  -1  16   7        1.33        0.03      1.34 o 
   0  16   7        0.55        1.09      1.06 o 
   1  16   7        1.27       -0.50      1.06 o 
   2  16   7        3.18        4.46      1.90 o 
   3  16   7        3.09        4.21      1.92 o 
   4  16   7        0.32        0.30      1.65 o 
  -4  17   7        6.76        6.22      1.92 o 
  -3  17   7        2.62        3.40      1.24 o 
  -2  17   7        8.85        8.00      1.33 o 
  -1  17   7        0.49        1.99      1.70 o 
   0  17   7        0.44        0.02      1.20 o 
   1  17   7        3.15        6.38      2.01 o 
   2  17   7        1.34        4.00      1.81 o 
   3  17   7        2.41        3.04      2.01 o 
  -2  18   7        0.86       -0.79      1.17 o 
  -1  18   7        0.16        1.59      1.25 o 
   0  18   7        6.44        3.21      1.26 o 
 -10   0   8        2.18        0.37      1.62 o 
  -8   0   8       49.35       46.63      1.80 o 
  -6   0   8      148.90      149.53      3.94 o 
  -4   0   8      317.47      306.49      6.18 o 
  -2   0   8      111.87      111.25      3.25 o 
   0   0   8       70.08       62.66      2.43 o 
   2   0   8        2.24        6.60      0.84 o 
   4   0   8      140.97      115.44      2.39 o 
   6   0   8      119.90      103.27      3.75 o 
   8   0   8       77.76       70.12      3.64 o 
 -10   1   8        2.22        3.66      1.23 o 
  -9   1   8        0.13       -0.76      1.00 o 
  -8   1   8        6.88        6.10      0.72 o 
  -7   1   8        0.09       -0.04      0.89 o 
  -6   1   8        3.76        1.57      1.11 o 
  -5   1   8        4.08        6.25      0.95 o 
  -4   1   8      113.18       95.81      2.68 o 
  -3   1   8        7.35        3.86      1.80 o 
  -2   1   8       40.84       39.12      1.43 o 
  -1   1   8        7.71        8.60      0.85 o 
   0   1   8        4.72        6.26      0.79 o 
   1   1   8        4.58        4.36      0.62 o 
   2   1   8       40.50       34.02      0.98 o 
   3   1   8       10.08       15.19      0.73 o 
   4   1   8      126.91      124.80      1.78 o 
   5   1   8       57.95       47.45      2.63 o 
   6   1   8        6.83        5.45      1.10 o 
   7   1   8        0.27       -1.97      2.02 o 
   8   1   8        9.02        7.18      1.49 o 
   9   1   8        0.73        1.32      1.31 o 
 -10   2   8        7.73        6.80      1.92 o 
  -9   2   8       12.81       13.87      1.39 o 
  -8   2   8        7.15        7.44      1.46 o 
  -7   2   8        8.13       12.28      1.56 o 
  -6   2   8        0.98        1.91      0.79 o 
  -5   2   8        0.32       -1.14      1.14 o 
  -4   2   8        6.96        5.22      0.91 o 
  -3   2   8       10.93        8.42      1.46 o 
  -2   2   8       74.03       65.48      3.17 o 
  -1   2   8        2.55        3.95      0.76 o 
   0   2   8       11.90       13.23      0.94 o 
   1   2   8        1.95        1.02      0.58 o 
   2   2   8      126.94      116.60      1.65 o 
   3   2   8       95.52       98.32      1.53 o 
   4   2   8      112.94      120.08      1.72 o 
   5   2   8       20.34       22.64      1.41 o 
   6   2   8        9.53        9.71      1.15 o 
   7   2   8        5.73        2.07      1.12 o 
   8   2   8        0.01       -0.27      1.20 o 
   9   2   8        1.08        1.19      2.63 o 
 -10   3   8        5.75        6.25      1.81 o 
  -9   3   8        9.08        9.77      1.94 o 
  -8   3   8        3.62        3.89      1.28 o 
  -7   3   8       18.67       19.97      1.20 o 
  -6   3   8        4.17        5.90      0.94 o 
  -5   3   8       28.74       26.60      1.43 o 
  -4   3   8        0.02       -0.95      0.95 o 
  -3   3   8      371.95      378.83      5.09 o 
  -2   3   8       36.39       36.91      1.54 o 
  -1   3   8       32.34       28.38      1.36 o 
   0   3   8       82.48       80.84      1.97 o 
   1   3   8       45.93       42.94      1.56 o 
   2   3   8       47.63       39.16      1.05 o 
   3   3   8      205.95      199.07      2.29 o 
   4   3   8        0.47        0.07      0.66 o 
   5   3   8       39.54       42.52      1.36 o 
   6   3   8       15.87       15.18      1.40 o 
   7   3   8       15.59       15.38      1.46 o 
   8   3   8        0.86        0.90      1.24 o 
   9   3   8        4.44        7.90      1.42 o 
 -10   4   8       24.11       29.82      2.56 o 
  -9   4   8        1.23       -0.33      1.04 o 
  -8   4   8       53.82       60.00      2.77 o 
  -7   4   8       34.11       37.45      1.59 o 
  -6   4   8       45.43       45.80      1.71 o 
  -5   4   8       28.78       23.73      1.30 o 
  -4   4   8       65.78       58.60      1.75 o 
  -3   4   8       10.15        7.42      0.95 o 
  -2   4   8        2.55        0.71      0.77 o 
  -1   4   8       10.52       10.67      0.96 o 
   0   4   8       13.24       12.17      1.06 o 
   1   4   8       10.96        8.87      0.90 o 
   2   4   8        6.02        7.16      0.78 o 
   3   4   8        8.74        7.31      0.65 o 
   4   4   8        7.30        6.56      0.80 o 
   5   4   8        4.99        6.38      0.82 o 
   6   4   8       10.01       11.03      1.26 o 
   7   4   8       27.08       31.39      1.78 o 
   8   4   8        5.97        6.49      1.84 o 
   9   4   8        2.35        1.68      1.85 o 
 -10   5   8        3.88        2.86      1.97 o 
  -9   5   8        1.24        0.92      1.10 o 
  -8   5   8        0.09       -0.11      1.37 o 
  -7   5   8        8.36       10.14      1.08 o 
  -6   5   8        0.12        0.48      1.10 o 
  -5   5   8        2.81        2.78      0.87 o 
  -4   5   8      146.61      145.30      2.81 o 
  -3   5   8        0.04       -0.83      0.95 o 
  -2   5   8      306.83      326.60      6.76 o 
  -1   5   8      118.71      117.69      2.48 o 
   0   5   8      433.17      423.08     14.69 o 
   1   5   8      241.67      221.70      3.62 o 
   2   5   8      276.86      267.35      2.80 o 
   3   5   8       59.93       71.15      1.73 o 
   4   5   8      107.99      104.66      3.50 o 
   5   5   8       18.51       18.74      1.77 o 
   6   5   8        0.03        0.50      1.06 o 
   7   5   8        2.28        3.15      1.17 o 
   8   5   8        1.56        1.58      1.30 o 
 -10   6   8        3.98        5.49      2.08 o 
  -9   6   8       18.94       23.67      2.28 o 
  -8   6   8        9.43        9.88      1.69 o 
  -7   6   8       19.77       29.47      2.29 o 
  -6   6   8        9.50        8.90      1.11 o 
  -5   6   8       21.44       22.64      1.26 o 
  -4   6   8       20.71       17.49      1.18 o 
  -3   6   8       19.94       24.04      2.14 o 
  -2   6   8      173.77      179.47      3.16 o 
  -1   6   8       18.03       22.91      1.26 o 
   0   6   8       43.63       46.26      2.75 o 
   1   6   8        7.81        2.32      0.86 o 
   2   6   8       21.35       21.49      1.28 o 
   3   6   8       12.13       12.09      0.90 o 
   4   6   8        0.05       -0.68      0.68 o 
   5   6   8        9.87       11.20      0.96 o 
   6   6   8       16.12       15.62      1.36 o 
   7   6   8        0.35        0.32      1.16 o 
   8   6   8       17.65       16.63      3.13 o 
 -10   7   8        6.55       12.40      2.40 o 
  -9   7   8       14.05       12.31      2.45 o 
  -8   7   8        0.62        1.46      1.51 o 
  -7   7   8        1.87        1.85      1.46 o 
  -6   7   8        1.28        1.84      1.80 o 
  -5   7   8       13.49       14.36      1.14 o 
  -4   7   8        9.40        9.03      1.07 o 
  -3   7   8        1.28       -0.11      1.17 o 
  -2   7   8       32.05       32.73      1.54 o 
  -1   7   8      612.44      646.51      7.87 o 
   0   7   8       35.78       41.00      2.64 o 
   1   7   8      826.82      907.36     23.95 o 
   2   7   8       48.00       60.49      2.93 o 
   3   7   8      162.77      172.39      3.30 o 
   4   7   8       39.96       37.15      1.77 o 
   5   7   8        0.79       -0.89      1.01 o 
   6   7   8        0.56        0.14      1.00 o 
   7   7   8       15.01       16.59      2.17 o 
   8   7   8        0.73        0.73      1.99 o 
  -9   8   8        3.35        3.21      1.66 o 
  -8   8   8        0.07        0.21      1.37 o 
  -7   8   8        5.10        7.85      1.74 o 
  -6   8   8        0.33       -1.10      1.30 o 
  -5   8   8        7.23        6.91      1.03 o 
  -4   8   8       78.21       88.99      2.28 o 
  -3   8   8        6.80        5.66      0.97 o 
  -2   8   8      284.36      296.46      4.40 o 
  -1   8   8        2.83        3.34      1.33 o 
   0   8   8       76.32       72.57      2.91 o 
   1   8   8       37.53       31.30      2.20 o 
   2   8   8       92.72       85.19      3.07 o 
   3   8   8        1.72        1.06      0.93 o 
   4   8   8      169.00      175.66      5.53 o 
   5   8   8       11.33       11.61      1.28 o 
   6   8   8        2.62        4.03      1.15 o 
   7   8   8        7.81        7.87      2.11 o 
   8   8   8       17.19       14.28      2.31 o 
  -9   9   8        1.60        1.39      1.26 o 
  -8   9   8        1.76        2.13      1.49 o 
  -7   9   8       11.97       15.63      1.83 o 
  -6   9   8        0.76       -0.36      0.93 o 
  -5   9   8        9.65        7.95      1.09 o 
  -4   9   8        2.64        1.95      0.96 o 
  -3   9   8       10.02        9.30      1.11 o 
  -2   9   8        4.79        5.22      1.03 o 
  -1   9   8       40.74       46.86      2.95 o 
   0   9   8       69.31       60.39      1.89 o 
   1   9   8        5.37        4.48      0.94 o 
   2   9   8        3.85        2.76      1.10 o 
   3   9   8        3.62        1.12      1.26 o 
   4   9   8        0.08       -0.47      1.02 o 
   5   9   8        9.90        9.93      1.29 o 
   6   9   8        0.37       -0.57      1.10 o 
   7   9   8        7.05        9.86      2.22 o 
  -9  10   8        7.94        8.74      3.12 o 
  -8  10   8        1.93       -1.10      1.58 o 
  -7  10   8       19.87       22.90      2.24 o 
  -6  10   8        8.29        7.44      1.78 o 
  -5  10   8       39.29       42.90      1.77 o 
  -4  10   8        3.13        2.97      1.10 o 
  -3  10   8       11.00       12.91      1.88 o 
  -2  10   8        8.64       10.01      1.10 o 
  -1  10   8        2.92        2.35      0.95 o 
   0  10   8        1.30       -0.09      0.87 o 
   1  10   8        0.91        0.92      0.88 o 
   2  10   8       16.50       15.54      1.19 o 
   3  10   8        1.45        0.43      1.28 o 
   4  10   8        2.93        2.04      1.07 o 
   5  10   8        0.68        0.04      1.08 o 
   6  10   8        0.89       -0.11      2.28 o 
   7  10   8        4.31        3.64      2.01 o 
  -8  11   8        2.47        1.88      1.72 o 
  -7  11   8        1.65        1.51      1.51 o 
  -6  11   8        6.83        5.03      1.60 o 
  -5  11   8        1.06        0.60      0.96 o 
  -4  11   8        1.19        1.42      1.02 o 
  -3  11   8       11.98       11.31      1.18 o 
  -2  11   8        3.25        0.98      0.98 o 
  -1  11   8       46.93       46.95      1.84 o 
   0  11   8       17.14       17.67      1.28 o 
   1  11   8       31.03       26.72      1.51 o 
   2  11   8       34.35       27.81      1.51 o 
   3  11   8        6.87        8.42      1.58 o 
   4  11   8        6.72        7.87      1.76 o 
   5  11   8        2.43        0.69      1.16 o 
   6  11   8       10.35       10.99      1.41 o 
  -8  12   8        0.00        2.36      1.72 o 
  -7  12   8        0.51       -1.49      1.49 o 
  -6  12   8        2.06        3.68      1.72 o 
  -5  12   8       20.26       23.27      1.91 o 
  -4  12   8        4.27        4.60      1.12 o 
  -3  12   8       20.03       16.29      1.26 o 
  -2  12   8        0.63        0.06      0.99 o 
  -1  12   8        1.01       -0.63      0.91 o 
   0  12   8        0.72       -0.19      0.93 o 
   1  12   8        0.20        0.29      1.16 o 
   2  12   8        4.03        6.50      1.74 o 
   3  12   8       67.85       77.65      3.41 o 
   4  12   8        3.11        4.00      1.56 o 
   5  12   8       43.59       54.42      2.95 o 
   6  12   8       16.98       16.93      1.57 o 
  -7  13   8        0.01       -0.53      1.60 o 
  -6  13   8        0.01       -0.27      1.51 o 
  -5  13   8       12.27       15.37      1.39 o 
  -4  13   8        0.12       -0.35      1.45 o 
  -3  13   8       10.70       10.57      1.37 o 
  -2  13   8        4.97        4.63      1.14 o 
  -1  13   8        1.30        0.37      1.02 o 
   0  13   8       81.62       86.42      2.42 o 
   1  13   8        0.01        1.08      0.95 o 
   2  13   8       27.52       29.33      2.43 o 
   3  13   8       25.96       30.80      2.49 o 
   4  13   8        3.72        4.87      1.67 o 
   5  13   8       51.02       49.13      3.16 o 
  -6  14   8       18.40       24.14      2.49 o 
  -5  14   8       28.10       33.64      2.68 o 
  -4  14   8       24.71       21.69      2.35 o 
  -3  14   8       17.26       14.94      1.36 o 
  -2  14   8        5.41        5.03      1.13 o 
  -1  14   8       18.40       13.32      2.93 o 
   0  14   8        0.18        0.49      1.06 o 
   1  14   8        4.17        5.62      3.27 o 
   2  14   8        0.31        0.57      1.53 o 
   3  14   8       12.21       17.46      2.27 o 
   4  14   8        0.90        0.16      1.74 o 
   5  14   8       23.25       30.52      2.65 o 
  -5  15   8        0.00        2.08      1.83 o 
  -4  15   8        1.19        1.48      1.16 o 
  -3  15   8        4.99        3.52      1.21 o 
  -2  15   8        0.24        0.35      1.13 o 
  -1  15   8        0.00        0.11      1.09 o 
   0  15   8       23.90       20.98      3.50 o 
   1  15   8        1.87        2.01      1.14 o 
   2  15   8       16.98       17.30      2.29 o 
   3  15   8        0.04        0.34      1.62 o 
   4  15   8        5.82        4.74      2.01 o 
  -4  16   8        1.39        2.46      1.26 o 
  -3  16   8        0.02        0.92      1.43 o 
  -2  16   8        2.40        1.83      1.38 o 
  -1  16   8        1.88        1.08      2.65 o 
   0  16   8        0.06       -0.26      1.10 o 
   1  16   8        1.13        2.01      1.74 o 
   2  16   8       16.45       22.65      2.49 o 
  -2  17   8        5.22        4.46      1.28 o 
  -1  17   8        1.88        1.34      1.23 o 
   0  17   8        3.48        1.51      2.46 o 
  -9   0   9        0.09        1.72      1.49 o 
  -7   0   9       27.85       26.73      2.13 o 
  -5   0   9       23.86       20.78      1.76 o 
  -3   0   9        4.75        3.87      1.24 o 
  -1   0   9       15.46       24.00      1.85 o 
   1   0   9       32.28       31.81      2.06 o 
   3   0   9       30.08       27.53      1.45 o 
   5   0   9       87.84       65.36      3.16 o 
   7   0   9       19.58       16.63      2.27 o 
 -10   1   9        0.04        0.35      1.16 o 
  -9   1   9        0.07       -0.98      0.98 o 
  -8   1   9        0.97        0.00      0.78 o 
  -7   1   9        0.24        1.18      1.09 o 
  -6   1   9       11.02        8.35      1.69 o 
  -5   1   9       42.58       47.25      1.76 o 
  -4   1   9       93.49       82.95      2.64 o 
  -3   1   9       54.66       51.47      1.79 o 
  -2   1   9       11.55        9.26      1.42 o 
  -1   1   9        6.37        6.87      1.36 o 
   0   1   9        2.95        3.94      2.01 o 
   1   1   9        6.69        9.43      0.98 o 
   2   1   9       82.17       58.92      1.27 o 
   3   1   9       49.08       43.98      1.17 o 
   4   1   9       39.35       34.70      1.14 o 
   5   1   9       14.02       11.23      1.29 o 
   6   1   9        6.53        3.91      1.59 o 
   7   1   9        9.77       12.31      2.54 o 
   8   1   9        0.83       -0.10      1.29 o 
 -10   2   9       13.51       15.61      2.06 o 
  -9   2   9        0.86       -0.43      1.56 o 
  -8   2   9       17.14       18.54      1.40 o 
  -7   2   9        8.36        6.74      1.10 o 
  -6   2   9       54.71       52.75      1.84 o 
  -5   2   9        1.63        0.39      0.85 o 
  -4   2   9      109.99      101.60      2.35 o 
  -3   2   9        0.12        0.40      0.76 o 
  -2   2   9        2.94        2.84      0.87 o 
  -1   2   9        3.45        0.89      0.84 o 
   0   2   9       22.01       29.00      1.46 o 
   1   2   9       96.85      101.60      2.69 o 
   2   2   9       82.18       77.54      1.43 o 
   3   2   9       45.62       47.26      1.21 o 
   4   2   9       14.92       12.67      1.35 o 
   5   2   9        8.65        7.16      1.76 o 
   6   2   9        5.24        3.97      1.43 o 
   7   2   9        8.68        6.95      3.02 o 
   8   2   9        5.22        5.30      1.39 o 
 -10   3   9        1.50        0.05      1.74 o 
  -9   3   9        1.02        1.10      1.10 o 
  -7   3   9        2.43        2.30      1.24 o 
  -6   3   9       12.32       18.15      1.31 o 
  -5   3   9        1.80        1.56      1.32 o 
  -4   3   9        6.32        7.71      1.09 o 
  -3   3   9        0.40        2.31      1.24 o 
  -2   3   9        8.05        3.76      1.18 o 
  -1   3   9       13.61       15.28      1.45 o 
   0   3   9        2.36        3.02      1.06 o 
   1   3   9       13.19       13.76      1.05 o 
   2   3   9        0.17       -0.41      0.83 o 
   3   3   9       14.95       14.52      0.81 o 
   4   3   9       12.91        9.29      0.86 o 
   5   3   9       21.81       22.41      1.52 o 
   6   3   9        1.37        0.24      1.08 o 
   7   3   9        5.59        4.55      1.32 o 
   8   3   9        2.36        2.14      1.41 o 
 -10   4   9        0.07        0.30      1.65 o 
  -9   4   9        4.45        8.18      1.27 o 
  -8   4   9        4.83        4.48      1.42 o 
  -7   4   9        6.26        4.90      1.42 o 
  -6   4   9        0.33        0.16      1.78 o 
  -5   4   9       37.57       38.52      3.12 o 
  -4   4   9       25.41       21.35      1.29 o 
  -3   4   9       59.01       55.31      3.11 o 
  -2   4   9       17.32       19.54      1.24 o 
  -1   4   9        2.52        2.32      0.92 o 
   0   4   9       23.43       21.71      1.36 o 
   1   4   9       22.67       21.52      1.22 o 
   2   4   9        0.37       -0.62      0.62 o 
   3   4   9       35.77       34.29      1.10 o 
   4   4   9       21.19       23.21      1.12 o 
   5   4   9        2.86        1.85      0.82 o 
   6   4   9        0.52        0.70      1.08 o 
   7   4   9        3.13        2.69      1.62 o 
   8   4   9        1.51       -0.38      2.31 o 
  -9   5   9       12.47       16.73      2.06 o 
  -8   5   9        1.94        3.64      1.60 o 
  -7   5   9       14.60       17.92      1.31 o 
  -6   5   9        5.71        9.13      1.56 o 
  -5   5   9        0.71        0.96      0.93 o 
  -4   5   9        3.46        4.90      2.07 o 
  -3   5   9        4.00        3.75      1.28 o 
  -2   5   9       72.43       78.37      2.12 o 
  -1   5   9       73.28       79.89      2.20 o 
   0   5   9       52.16       57.92      1.95 o 
   1   5   9       16.84       19.39      1.20 o 
   2   5   9        3.46        4.09      0.92 o 
   3   5   9        0.46        0.08      0.61 o 
   4   5   9       12.49       15.45      1.00 o 
   5   5   9       25.17       25.86      1.55 o 
   6   5   9        9.48       10.77      2.29 o 
   7   5   9        0.02        1.26      1.23 o 
  -9   6   9        5.31        6.50      1.83 o 
  -8   6   9       16.30       18.56      1.94 o 
  -7   6   9        0.17        0.34      0.94 o 
  -6   6   9       23.11       25.12      2.00 o 
  -5   6   9       29.25       29.61      2.11 o 
  -4   6   9       47.55       50.12      1.95 o 
  -3   6   9       48.78       53.42      2.09 o 
  -2   6   9       99.13      104.24      2.51 o 
  -1   6   9      119.31      115.32      2.55 o 
   0   6   9      127.34      144.29      4.18 o 
   1   6   9        9.81       10.67      1.12 o 
   2   6   9        1.75        4.48      0.93 o 
   3   6   9        1.32        1.98      1.04 o 
   4   6   9        0.05       -0.42      1.46 o 
   5   6   9       22.89       23.02      1.50 o 
   6   6   9        0.60       -0.92      1.58 o 
   7   6   9       44.86       50.18      3.43 o 
  -9   7   9        0.50        0.62      1.69 o 
  -8   7   9        1.00        1.35      1.62 o 
  -7   7   9        9.54       11.26      1.90 o 
  -6   7   9        1.90        0.70      0.97 o 
  -5   7   9       15.54       14.62      1.28 o 
  -4   7   9      100.46      124.10      3.85 o 
  -3   7   9       61.01       71.27      2.12 o 
  -2   7   9      536.30      561.44     10.80 o 
  -1   7   9      135.60      141.30      5.46 o 
   0   7   9      640.80      639.39      7.94 o 
   1   7   9      149.53      151.40      2.98 o 
   2   7   9      176.81      177.69      3.22 o 
   3   7   9       12.53       14.35      1.81 o 
   4   7   9        6.76        8.88      1.20 o 
   5   7   9        0.63        1.64      1.06 o 
   6   7   9        1.49        3.09      1.94 o 
   7   7   9        0.62       -1.65      1.65 o 
  -9   8   9       26.07       29.04      2.52 o 
  -8   8   9        0.13        1.42      1.69 o 
  -7   8   9       24.28       23.73      2.29 o 
  -6   8   9        0.02        1.27      1.02 o 
  -5   8   9        3.90        5.13      1.04 o 
  -4   8   9       13.87       10.58      1.57 o 
  -3   8   9       24.81       26.70      1.50 o 
  -2   8   9       63.76       68.79      2.95 o 
  -1   8   9       22.09       23.68      2.08 o 
   0   8   9       21.23       20.02      1.88 o 
   1   8   9      177.26      186.89      3.45 o 
   2   8   9       18.71       20.04      2.01 o 
   3   8   9       28.44       32.40      2.29 o 
   4   8   9       23.94       25.98      1.59 o 
   5   8   9        7.22        8.12      1.32 o 
   6   8   9        1.86        2.72      1.83 o 
   7   8   9       24.89       28.63      2.88 o 
  -8   9   9        0.16        2.47      1.78 o 
  -7   9   9        0.39        0.02      1.46 o 
  -6   9   9        2.82        2.62      1.10 o 
  -5   9   9        1.43        1.61      1.00 o 
  -4   9   9        2.36        5.06      1.25 o 
  -3   9   9        5.80        3.79      1.05 o 
  -2   9   9       14.15       17.84      2.51 o 
  -1   9   9        5.33        5.83      1.82 o 
   0   9   9       50.09       51.81      1.90 o 
   1   9   9        0.76       -0.04      0.95 o 
   2   9   9        1.93       -0.08      0.94 o 
   3   9   9        0.36        1.78      1.35 o 
   4   9   9        2.84        1.76      1.34 o 
   5   9   9        5.06        6.25      1.28 o 
   6   9   9        0.96        0.59      1.49 o 
  -8  10   9        0.29        3.34      1.85 o 
  -7  10   9        0.33       -1.67      1.67 o 
  -6  10   9        0.35        0.13      1.59 o 
  -5  10   9        2.74        3.16      1.08 o 
  -4  10   9        0.41        0.45      0.99 o 
  -3  10   9        1.04        0.63      0.95 o 
  -2  10   9        0.29       -0.93      0.93 o 
  -1  10   9        0.27       -0.08      0.94 o 
   0  10   9        0.08        1.02      0.99 o 
   1  10   9        4.36        4.49      1.03 o 
   2  10   9        6.43        7.40      1.12 o 
   3  10   9        2.20        3.07      1.58 o 
   4  10   9        6.35        7.14      1.60 o 
   5  10   9        0.56       -0.69      1.11 o 
   6  10   9        9.66       10.80      1.47 o 
  -7  11   9        0.42       -1.65      1.65 o 
  -6  11   9        0.00        0.02      1.53 o 
  -5  11   9        3.53        4.58      1.12 o 
  -4  11   9       13.12        9.85      1.30 o 
  -3  11   9        1.28        1.04      1.54 o 
  -2  11   9        1.37        0.79      1.06 o 
  -1  11   9        1.90        1.15      1.17 o 
   0  11   9        1.26        1.53      1.00 o 
   1  11   9        0.31        0.20      1.18 o 
   2  11   9        0.30        0.48      1.58 o 
   3  11   9        0.07        0.09      1.44 o 
   4  11   9        0.78        1.21      1.67 o 
   5  11   9        1.17        0.59      1.67 o 
  -7  12   9       23.59       29.93      2.54 o 
  -6  12   9        5.10        7.34      2.04 o 
  -5  12   9       13.58       11.05      1.43 o 
  -4  12   9       12.43       13.63      1.93 o 
  -3  12   9        0.02        0.80      1.14 o 
  -2  12   9        9.09        7.21      1.25 o 
  -1  12   9        0.11        0.37      1.24 o 
   0  12   9       16.19       16.85      1.41 o 
   1  12   9        0.52        0.34      0.99 o 
   2  12   9       60.95       65.52      3.20 o 
   3  12   9        7.42       12.26      2.08 o 
   4  12   9       13.79       14.90      2.15 o 
   5  12   9       14.56       15.70      2.08 o 
  -6  13   9        0.02        1.94      1.69 o 
  -5  13   9        2.45        3.39      1.22 o 
  -4  13   9        0.24       -0.09      1.06 o 
  -3  13   9        1.61        2.96      1.19 o 
  -2  13   9        0.20        1.23      1.36 o 
  -1  13   9        4.57        7.84      1.36 o 
   0  13   9        4.32        7.45      1.27 o 
   1  13   9        0.18        0.78      1.75 o 
   2  13   9       65.13       81.79      3.55 o 
   3  13   9        0.06       -1.46      1.72 o 
   4  13   9       55.75       70.80      3.57 o 
  -5  14   9        5.75        1.59      1.21 o 
  -4  14   9        3.40        1.07      1.24 o 
  -3  14   9        0.19        0.35      1.91 o 
  -2  14   9        4.62        6.34      1.29 o 
  -1  14   9        0.05       -1.15      2.43 o 
   0  14   9        5.88        7.49      1.30 o 
   1  14   9        2.92        2.84      1.18 o 
   2  14   9       16.83       18.56      2.17 o 
   3  14   9        1.15        4.35      1.90 o 
  -4  15   9        9.74        7.39      1.37 o 
  -3  15   9        8.49        6.93      1.37 o 
  -2  15   9       10.83       11.58      1.46 o 
  -1  15   9       17.44       17.76      1.58 o 
   0  15   9        3.57        2.72      1.20 o 
   1  15   9        9.37        9.47      1.99 o 
   2  15   9        3.07        1.58      1.90 o 
  -8   0  10       18.57       16.31      1.97 o 
  -6   0  10       37.20       26.20      2.17 o 
  -4   0  10       21.56       21.42      1.97 o 
  -2   0  10        0.64        5.31      1.30 o 
   0   0  10        3.07        6.80      1.37 o 
   2   0  10       10.95       12.95      1.60 o 
   4   0  10       25.28       18.32      1.32 o 
   6   0  10        1.70        4.03      1.81 o 
  -9   1  10        0.80        3.59      1.65 o 
  -8   1  10        7.32        9.51      2.43 o 
  -7   1  10        0.05       -0.75      0.98 o 
  -6   1  10        1.54        2.12      1.08 o 
  -5   1  10        1.38        1.81      1.01 o 
  -4   1  10        4.81        2.96      0.95 o 
  -3   1  10        0.65       -0.40      0.81 o 
  -2   1  10        6.32        6.05      0.99 o 
  -1   1  10        4.08        6.61      1.32 o 
   0   1  10       60.39       47.15      2.07 o 
   1   1  10       64.52       58.02      1.84 o 
   2   1  10       42.03       36.30      1.69 o 
   3   1  10       70.63       61.72      1.86 o 
   4   1  10       22.51       21.36      1.13 o 
   5   1  10        0.93        0.28      1.07 o 
   6   1  10       19.32       19.45      1.58 o 
   7   1  10        7.61        7.52      1.51 o 
  -9   2  10        0.00       -1.49      1.49 o 
  -8   2  10        4.66        4.32      1.19 o 
  -7   2  10        6.15        6.76      1.21 o 
  -6   2  10        0.03       -1.00      1.00 o 
  -5   2  10        0.52       -0.78      0.94 o 
  -4   2  10        6.18        6.62      1.07 o 
  -3   2  10        1.79        0.68      0.90 o 
  -2   2  10       10.99       15.32      1.80 o 
  -1   2  10       15.04       13.29      1.12 o 
   0   2  10       43.48       42.83      1.63 o 
   1   2  10       10.84        6.21      0.99 o 
   2   2  10        3.40        1.58      0.71 o 
   3   2  10       12.94        8.24      0.77 o 
   4   2  10       29.73       28.27      1.27 o 
   5   2  10        9.37       11.88      2.00 o 
   6   2  10        5.35        4.46      1.49 o 
   7   2  10        5.52        7.31      1.50 o 
  -9   3  10        0.83       -0.55      1.51 o 
  -7   3  10        0.00       -1.01      1.01 o 
  -6   3  10        5.57        7.66      2.72 o 
  -5   3  10        5.19        2.65      0.99 o 
  -4   3  10       12.89       10.58      1.15 o 
  -3   3  10        2.76        3.97      2.67 o 
  -2   3  10        0.31        1.76      0.97 o 
  -1   3  10        6.93        3.36      0.95 o 
   0   3  10        1.29        2.16      0.90 o 
   1   3  10        1.61        1.47      0.91 o 
   2   3  10       14.85       14.69      0.97 o 
   3   3  10        4.67        4.05      0.71 o 
   4   3  10       20.95       25.32      1.87 o 
   5   3  10        2.16        2.17      1.17 o 
   6   3  10        0.09       -0.79      1.14 o 
   7   3  10        0.00       -0.25      1.24 o 
  -9   4  10        0.22       -1.46      1.46 o 
  -8   4  10        4.57        3.27      1.67 o 
  -7   4  10        2.51        1.99      1.49 o 
  -6   4  10        5.15        3.33      1.14 o 
  -5   4  10        0.59       -0.66      1.76 o 
  -4   4  10       15.75       18.36      1.35 o 
  -3   4  10        8.08        8.24      3.26 o 
  -2   4  10       38.96       38.96      1.75 o 
  -1   4  10        0.51        0.11      1.13 o 
   0   4  10       19.72       19.04      1.29 o 
   1   4  10        1.46        0.60      0.97 o 
   2   4  10        0.01       -0.52      0.87 o 
   3   4  10        0.00       -0.22      0.63 o 
   4   4  10        5.22        5.10      0.94 o 
   5   4  10        1.17       -0.73      1.06 o 
   6   4  10        0.30        0.65      1.24 o 
   7   4  10        0.00        0.26      1.61 o 
  -8   5  10        1.68        3.34      1.69 o 
  -7   5  10        0.84        1.13      1.08 o 
  -6   5  10        0.20        1.12      1.49 o 
  -5   5  10       28.33       33.07      1.78 o 
  -4   5  10       25.99       29.46      2.61 o 
  -3   5  10       55.30       49.77      2.61 o 
  -2   5  10       52.64       44.54      2.46 o 
  -1   5  10       58.18       56.55      2.05 o 
   0   5  10       29.98       25.03      1.42 o 
   1   5  10       17.83       14.33      1.22 o 
   2   5  10        8.68        8.02      1.10 o 
   3   5  10        7.76        7.41      1.60 o 
   4   5  10        2.15        2.00      1.06 o 
   5   5  10       17.84       22.52      1.58 o 
   6   5  10        3.10        1.72      1.78 o 
  -8   6  10        0.01       -1.35      1.35 o 
  -7   6  10        2.03        2.96      1.33 o 
  -6   6  10       27.43       27.87      1.60 o 
  -5   6  10        2.73        2.97      1.53 o 
  -4   6  10      208.72      227.61      4.01 o 
  -3   6  10       24.18       24.13      2.49 o 
  -2   6  10       90.02       90.32      3.19 o 
  -1   6  10        0.50       -0.45      0.95 o 
   0   6  10        2.07        0.57      0.95 o 
   1   6  10        0.00       -0.51      0.85 o 
   2   6  10        4.29        3.20      1.00 o 
   3   6  10        0.00       -0.76      1.24 o 
   4   6  10       30.45       33.36      1.82 o 
   5   6  10        1.08        0.97      1.18 o 
   6   6  10       50.49       57.12      3.41 o 
  -8   7  10        1.63        0.78      1.69 o 
  -7   7  10        0.00       -0.40      1.05 o 
  -6   7  10        3.86        3.43      1.12 o 
  -5   7  10       15.00       16.78      1.45 o 
  -4   7  10       19.24       19.43      1.94 o 
  -3   7  10      206.00      209.53      4.78 o 
  -2   7  10       38.41       40.44      1.95 o 
  -1   7  10      194.84      211.36      3.84 o 
   0   7  10        0.56        0.83      0.97 o 
   1   7  10        8.66        8.64      1.12 o 
   2   7  10       13.11       14.68      1.25 o 
   3   7  10       48.07       56.48      2.95 o 
   4   7  10        0.21        1.21      1.14 o 
   5   7  10        1.98        2.58      1.22 o 
   6   7  10        0.37        2.77      1.99 o 
  -8   8  10        5.42        5.61      1.99 o 
  -7   8  10        7.40        6.36      1.97 o 
  -6   8  10       29.42       33.78      1.83 o 
  -5   8  10       31.35       31.63      1.73 o 
  -4   8  10       15.98       14.38      1.37 o 
  -3   8  10       57.67       61.81      2.97 o 
  -2   8  10        0.00        1.53      1.46 o 
  -1   8  10       64.82       63.46      3.04 o 
   0   8  10       32.60       36.89      1.81 o 
   1   8  10       24.18       23.08      3.74 o 
   2   8  10        7.84        7.46      1.18 o 
   3   8  10        5.01        3.75      1.65 o 
   4   8  10       18.73       19.54      2.13 o 
   5   8  10        7.96        7.99      1.40 o 
   6   8  10       31.43       34.21      2.91 o 
  -7   9  10        0.06       -1.67      1.67 o 
  -6   9  10        3.05        1.10      1.36 o 
  -5   9  10        2.18        4.53      1.46 o 
  -4   9  10        9.30       10.47      2.57 o 
  -3   9  10       18.42       22.90      3.07 o 
  -2   9  10       10.46       10.61      1.27 o 
  -1   9  10       10.15       12.25      1.85 o 
   0   9  10       17.02       14.66      1.76 o 
   1   9  10        0.72       -0.87      0.98 o 
   2   9  10        1.87        2.33      1.46 o 
   3   9  10        2.24        2.31      1.67 o 
   4   9  10        0.98       -0.18      1.56 o 
   5   9  10        2.10        2.73      2.09 o 
  -7  10  10       11.67       12.08      2.08 o 
  -6  10  10        0.36        0.43      1.18 o 
  -5  10  10        0.81       -1.05      1.05 o 
  -4  10  10        0.04       -0.16      1.12 o 
  -3  10  10        0.10        1.15      1.90 o 
  -2  10  10        1.15        0.33      1.06 o 
  -1  10  10        7.08        7.64      1.62 o 
   0  10  10        9.17       11.16      1.57 o 
   1  10  10        0.00        0.54      0.99 o 
   2  10  10        1.37        0.76      1.65 o 
   3  10  10        8.48       11.12      1.85 o 
   4  10  10        2.43        0.85      1.74 o 
   5  10  10        2.81        0.32      1.67 o 
  -6  11  10        0.27       -1.64      1.64 o 
  -5  11  10       11.54       15.73      1.46 o 
  -4  11  10        0.34       -0.38      1.16 o 
  -3  11  10        0.79        1.02      1.09 o 
  -2  11  10        1.53        0.18      1.08 o 
  -1  11  10        0.01       -1.12      1.12 o 
   0  11  10        0.23       -0.78      1.03 o 
   1  11  10        0.76        0.41      1.04 o 
   2  11  10        0.84        0.96      1.76 o 
   3  11  10        2.21        0.25      1.74 o 
   4  11  10        0.00       -1.65      1.65 o 
  -5  12  10        2.55        3.96      1.29 o 
  -4  12  10        0.05       -0.50      1.18 o 
  -3  12  10        0.79       -0.48      1.20 o 
  -2  12  10        2.03        3.51      1.27 o 
  -1  12  10       16.41       18.32      1.53 o 
   0  12  10        3.88        1.78      1.13 o 
   1  12  10       10.39       13.98      1.44 o 
   2  12  10       13.30       16.06      2.15 o 
   3  12  10        1.41        3.68      1.94 o 
  -4  13  10        4.33        7.76      1.34 o 
  -3  13  10        3.20        3.26      1.30 o 
  -2  13  10        4.00        3.67      1.30 o 
  -1  13  10       22.75       35.17      1.99 o 
   0  13  10        0.22        0.18      1.13 o 
   1  13  10       66.12       78.63      3.66 o 
   2  13  10        0.67       -1.03      1.69 o 
  -3  14  10        0.38       -1.24      1.24 o 
  -2  14  10        9.51        9.81      1.37 o 
  -1  14  10        1.08        2.49      1.30 o 
   0  14  10       13.27       15.40      1.47 o 
   1  14  10        0.55       -0.48      1.69 o 
  -7   0  11        5.23        3.75      1.83 o 
  -5   0  11        0.01        0.41      1.56 o 
  -3   0  11        0.16        0.64      1.33 o 
  -1   0  11        1.30        2.97      1.53 o 
   1   0  11        1.79        4.71      1.40 o 
   3   0  11       14.13       12.50      1.28 o 
   5   0  11        0.66        3.50      1.88 o 
  -8   1  11        0.22       -0.65      1.78 o 
  -7   1  11        1.45        2.16      1.22 o 
  -6   1  11        5.33        3.75      1.22 o 
  -5   1  11        0.22        0.32      1.73 o 
  -4   1  11        2.16        1.52      1.09 o 
  -3   1  11       14.58       16.59      1.35 o 
  -2   1  11       15.86       15.37      2.07 o 
  -1   1  11       36.24       38.02      1.69 o 
   0   1  11       68.51       64.74      2.35 o 
   1   1  11       42.06       46.69      1.88 o 
   2   1  11       13.98       12.45      1.22 o 
   3   1  11       16.66       14.17      0.92 o 
   4   1  11        0.96        1.27      1.50 o 
   5   1  11        0.63       -0.53      1.23 o 
   6   1  11        6.70       10.50      1.56 o 
  -8   2  11        3.14       -0.16      2.21 o 
  -7   2  11        0.04       -0.33      1.10 o 
  -6   2  11        3.32        0.70      2.06 o 
  -5   2  11        1.79        0.43      1.08 o 
  -4   2  11        2.15       -0.69      1.03 o 
  -3   2  11       13.32       14.38      1.36 o 
  -2   2  11        0.02       -0.46      0.98 o 
  -1   2  11        2.18        1.85      0.99 o 
   0   2  11        8.80       11.44      1.19 o 
   1   2  11        9.74       10.26      1.18 o 
   2   2  11       19.08       22.34      1.43 o 
   3   2  11       26.52       22.00      1.17 o 
   4   2  11       14.79       18.00      1.20 o 
   5   2  11        0.13        0.08      1.18 o 
   6   2  11       13.97       23.97      4.26 o 
  -8   3  11        4.02        4.44      1.76 o 
  -7   3  11        0.04       -0.90      1.15 o 
  -6   3  11        6.47        6.97      1.27 o 
  -5   3  11        1.69        1.86      1.14 o 
  -4   3  11        8.27        9.56      1.33 o 
  -3   3  11        1.21        0.28      1.16 o 
  -2   3  11        0.03       -1.06      1.06 o 
  -1   3  11        6.44        5.39      1.13 o 
   0   3  11        1.04        2.02      1.84 o 
   1   3  11        4.91        6.41      1.08 o 
   2   3  11       11.31       12.30      1.22 o 
   3   3  11        1.49        1.44      0.85 o 
   4   3  11        0.22        0.54      0.89 o 
   5   3  11        0.66        0.45      1.21 o 
   6   3  11        0.95        1.99      2.36 o 
  -8   4  11        1.76        2.04      1.74 o 
  -7   4  11        0.00       -0.01      1.13 o 
  -6   4  11        0.79        1.32      1.20 o 
  -5   4  11        1.18        0.57      1.06 o 
  -4   4  11       23.41       25.15      3.09 o 
  -3   4  11        1.03        1.18      2.04 o 
  -2   4  11        7.07       10.52      2.99 o 
  -1   4  11        0.18       -0.89      0.93 o 
   0   4  11        0.09       -0.98      0.98 o 
   1   4  11        1.40        1.03      1.97 o 
   2   4  11        0.29       -0.02      0.96 o 
   3   4  11       21.74       25.26      2.17 o 
   4   4  11        2.15        4.32      1.74 o 
   5   4  11        5.18        7.12      1.99 o 
  -7   5  11        0.15        1.58      1.65 o 
  -6   5  11        8.74        9.82      2.54 o 
  -5   5  11       11.16        7.81      1.27 o 
  -4   5  11       44.67       38.06      2.81 o 
  -3   5  11       21.27       23.97      1.57 o 
  -2   5  11       71.94       65.70      2.22 o 
  -1   5  11        1.55        1.02      2.48 o 
   0   5  11        0.24        0.56      0.99 o 
   1   5  11        2.36        0.91      1.12 o 
   2   5  11       14.91       15.45      1.35 o 
   3   5  11        0.50        1.10      1.51 o 
   4   5  11       13.10       17.97      2.79 o 
   5   5  11        0.35        1.88      2.01 o 
  -7   6  11       57.14       65.52      2.41 o 
  -6   6  11       16.17       18.17      2.01 o 
  -5   6  11       72.73       80.83      8.32 o 
  -4   6  11       17.64       20.99      3.68 o 
  -3   6  11       14.71       14.78      1.68 o 
  -2   6  11       12.26       11.66      1.33 o 
  -1   6  11        1.32        0.63      1.75 o 
   0   6  11        5.27        5.84      1.19 o 
   1   6  11        2.48        2.07      1.08 o 
   2   6  11        1.40        2.40      1.08 o 
   3   6  11       29.45       30.09      2.40 o 
   4   6  11        8.29        8.97      1.74 o 
   5   6  11       24.36       29.63      2.81 o 
  -7   7  11        0.17        1.30      1.18 o 
  -6   7  11       14.68       19.40      1.62 o 
  -5   7  11        4.83        6.02      1.69 o 
  -4   7  11       66.98       76.27      3.52 o 
  -3   7  11        0.01       -0.33      1.08 o 
  -2   7  11       35.20       30.07      1.67 o 
  -1   7  11        6.17        8.73      1.84 o 
   0   7  11       10.75       14.13      1.31 o 
   1   7  11        2.55        2.78      1.10 o 
   2   7  11       28.75       37.70      2.16 o 
   3   7  11        0.07        1.46      1.60 o 
   4   7  11        0.19       -1.49      1.60 o 
  -6   8  11       21.84       24.68      4.28 o 
  -5   8  11        5.94        7.93      1.33 o 
  -4   8  11       42.66       41.81      2.12 o 
  -3   8  11        2.46        2.77      1.58 o 
  -2   8  11       11.11        7.76      1.78 o 
  -1   8  11       40.94       40.09      3.38 o 
   0   8  11        3.65        1.07      1.11 o 
   1   8  11        4.86        4.01      1.16 o 
   2   8  11        3.81        3.07      1.65 o 
   3   8  11        7.99        6.06      1.83 o 
   4   8  11       10.70       15.40      2.17 o 
  -6   9  11        1.13        0.94      1.25 o 
  -5   9  11        1.40       -0.57      1.19 o 
  -4   9  11       10.31        9.13      1.43 o 
  -3   9  11       17.44       14.46      1.53 o 
  -2   9  11        6.93        2.72      1.16 o 
  -1   9  11       28.39       26.35      1.68 o 
   0   9  11        0.50        1.69      1.58 o 
   1   9  11        0.17       -1.60      1.60 o 
   2   9  11        7.06       13.04      2.13 o 
   3   9  11        7.97        4.97      1.88 o 
  -5  10  11        0.02       -1.08      1.14 o 
  -4  10  11        0.00       -0.26      1.16 o 
  -3  10  11        0.05       -0.46      1.11 o 
  -2  10  11        0.10       -1.11      1.11 o 
  -1  10  11        0.12        0.09      1.22 o 
   0  10  11        5.58        4.25      1.22 o 
   1  10  11        0.97        1.13      1.77 o 
   2  10  11       13.53       11.97      2.01 o 
   3  10  11        0.16        0.05      1.67 o 
  -4  11  11        0.38        0.46      1.22 o 
  -3  11  11        0.07       -0.17      1.13 o 
  -2  11  11        0.71       -0.42      1.12 o 
  -1  11  11        6.20        6.57      1.64 o 
   0  11  11        0.43        0.09      1.15 o 
   1  11  11        1.91        1.64      1.27 o 
   2  11  11        1.88        3.45      1.94 o 
  -3  12  11        0.96        3.18      1.30 o 
  -2  12  11        1.78        1.55      1.27 o 
  -1  12  11        0.57        1.70      1.40 o 
   0  12  11        0.00       -1.21      1.21 o 
   1  12  11        2.62        1.83      1.99 o 
  -6   0  12        0.57       -1.03      1.76 o 
  -4   0  12        8.93       11.74      1.92 o 
  -2   0  12       25.82       28.26      2.27 o 
   0   0  12        1.65        3.09      1.60 o 
   2   0  12        0.07        0.66      1.51 o 
   4   0  12       31.73       45.86      3.04 o 
  -7   1  12        0.36       -1.25      1.25 o 
  -6   1  12        0.03        0.35      1.28 o 
  -5   1  12        4.37        4.32      1.27 o 
  -4   1  12        0.45       -0.90      1.16 o 
  -3   1  12       29.70       35.70      2.84 o 
  -2   1  12        8.02        6.08      1.44 o 
  -1   1  12       39.93       41.53      1.98 o 
   0   1  12        2.92        1.73      1.05 o 
   1   1  12       19.79       13.40      1.31 o 
   2   1  12        0.00       -0.41      1.69 o 
   3   1  12        2.39        1.57      1.07 o 
   4   1  12        0.92        1.47      1.31 o 
  -7   2  12        1.96        1.01      1.92 o 
  -6   2  12        1.57        1.63      1.36 o 
  -5   2  12        0.64        0.49      1.21 o 
  -4   2  12        0.36        0.21      1.14 o 
  -3   2  12        5.50        5.92      1.30 o 
  -2   2  12        1.14        1.65      1.04 o 
  -1   2  12        5.93        4.80      1.44 o 
   0   2  12       15.57       12.75      1.33 o 
   1   2  12        0.33       -0.21      1.00 o 
   2   2  12       16.22       16.21      1.40 o 
   3   2  12        0.31       -0.48      1.44 o 
   4   2  12        0.07        1.24      1.78 o 
  -6   3  12        1.40        0.24      1.20 o 
  -5   3  12        3.37        4.83      2.55 o 
  -4   3  12        7.75        9.01      1.37 o 
  -3   3  12        9.27       11.89      1.56 o 
  -2   3  12        2.61        3.59      1.19 o 
  -1   3  12        0.14        0.73      1.07 o 
   0   3  12        0.23        0.24      1.08 o 
   1   3  12        0.11       -1.04      1.04 o 
   2   3  12        0.25        0.74      1.06 o 
   3   3  12        0.37        2.84      1.62 o 
   4   3  12        0.49        0.27      1.56 o 
  -6   4  12        0.21       -1.24      1.24 o 
  -5   4  12       10.26       11.79      1.55 o 
  -4   4  12        2.55        2.78      1.28 o 
  -3   4  12        0.15       -0.71      1.11 o 
  -2   4  12        3.59        3.60      1.20 o 
  -1   4  12        0.03        1.21      1.37 o 
   0   4  12        4.34        5.62      1.27 o 
   1   4  12        0.73        1.07      1.06 o 
   2   4  12        0.04        1.21      1.09 o 
   3   4  12        0.04        0.89      1.62 o 
   4   4  12        4.53        3.87      1.76 o 
  -6   5  12        0.39       -0.56      1.56 o 
  -5   5  12       21.74       24.26      1.69 o 
  -4   5  12        2.11        3.34      1.27 o 
  -3   5  12        6.67        5.47      1.33 o 
  -2   5  12        7.02       12.50      1.43 o 
  -1   5  12        4.83        9.36      1.28 o 
   0   5  12       11.86       13.38      1.43 o 
   1   5  12       28.61       40.29      2.02 o 
   2   5  12        1.71        2.16      1.21 o 
   3   5  12        6.90       12.10      2.06 o 
  -5   6  12        4.93        5.84      2.02 o 
  -4   6  12       13.98       13.54      1.59 o 
  -3   6  12        0.28       -0.20      1.29 o 
  -2   6  12        0.15        2.23      1.24 o 
  -1   6  12        0.82       -0.52      1.17 o 
   0   6  12        0.66        2.50      1.15 o 
   1   6  12        3.38        2.50      1.20 o 
   2   6  12       23.80       27.87      1.67 o 
   3   6  12        0.47       -1.10      1.65 o 
  -5   7  12       27.89       30.18      2.65 o 
  -4   7  12        0.09        1.88      1.88 o 
  -3   7  12       20.76       18.11      1.57 o 
  -2   7  12        0.21        2.07      1.62 o 
  -1   7  12        0.19        0.90      1.97 o 
   0   7  12        0.12       -0.41      1.14 o 
   1   7  12        8.19        7.54      1.38 o 
   2   7  12        1.37        3.57      1.90 o 
   3   7  12        1.38        1.78      1.81 o 
  -4   8  12        0.82        1.44      1.26 o 
  -3   8  12        6.78        6.29      2.01 o 
  -2   8  12        5.44        6.48      2.04 o 
  -1   8  12        3.32        3.18      1.62 o 
   0   8  12        3.72        2.57      2.02 o 
   1   8  12        3.20        5.41      3.04 o 
   2   8  12       40.31       41.03      2.93 o 
  -3   9  12       10.02        7.92      2.51 o 
  -2   9  12        0.71        0.67      1.22 o 
  -1   9  12        0.05        1.27      1.26 o 
   0   9  12        8.28        4.74      2.01 o 
   1   9  12        0.74        1.26      1.92 o 
  -2  10  12        0.01        0.34      1.67 o 
  -1  10  12        1.48        0.04      1.30 o 
  -5   0  13        5.10        8.03      2.04 o 
  -3   0  13        0.01       -1.69      1.69 o 
  -1   0  13        1.45        3.96      1.81 o 
   1   0  13        1.37       -0.41      1.67 o 
  -5   1  13       11.68       14.79      1.58 o 
  -4   1  13        1.89        3.96      1.51 o 
  -3   1  13       20.18       26.59      2.27 o 
  -2   1  13       10.26        3.83      1.59 o 
  -1   1  13        5.56        5.22      1.21 o 
   0   1  13        0.78        1.14      1.16 o 
   1   1  13        0.07        0.52      1.12 o 
   2   1  13        8.80       11.49      1.44 o 
  -4   2  13        1.89        1.58      1.30 o 
  -3   2  13        1.75        3.11      1.30 o 
  -2   2  13        1.37        1.76      1.29 o 
  -1   2  13        7.15        9.86      1.36 o 
   0   2  13        0.23        0.84      1.21 o 
   1   2  13        3.34        2.77      1.25 o 
   2   2  13       13.79       23.02      1.66 o 
  -4   3  13        9.53       15.66      1.68 o 
  -3   3  13        3.04        4.16      1.37 o 
  -2   3  13       10.43       15.61      1.84 o 
  -1   3  13        7.23        8.15      1.65 o 
   0   3  13        0.91       -0.58      1.21 o 
   1   3  13        5.96        6.75      1.41 o 
  -4   4  13        0.33        0.03      1.93 o 
  -3   4  13        1.59        1.01      1.28 o 
  -2   4  13        0.42       -0.41      1.21 o 
  -1   4  13        4.02        3.80      1.34 o 
   0   4  13        0.23       -0.89      1.14 o 
   1   4  13        4.59        6.77      1.32 o 
  -3   5  13        4.59        6.58      1.44 o 
  -2   5  13        2.09        2.31      1.42 o 
  -1   5  13        0.36        1.28      1.20 o 
   0   5  13        1.31        2.34      1.26 o 
   1   5  13        1.57        0.92      1.81 o 
  -2   6  13        0.59        0.07      1.26 o 
  -1   6  13        0.76        1.17      1.26 o 
                                                 
